# Supplementary material for: Pyrosequencing the Bemisia tabaci Transcriptome Reveals a Highly Diverse Bacterial Community and a Robust System for Insecticide Resistance
Source: PLoS One. 2012 Apr 30;7(4):e35181. doi: 10.1371/journal.pone.0035181 (PMC3340392; doi:10.1371/journal.pone.0035181)
Supplement: Table S2 — NCBI-nr best blast hits in the transcriptome of B. tabaci B biotype. (XLSX) [file pone.0035181.s007.xlsx]

## Sheet: Sheet1
Table S2 NCBI-nr best blast hits in the transcriptome of B. tabaci B biotype.
Query_id	Subject_id	E_value	Subject_annotation
2.0_insect_GH93ESX01AJ9L4	ref|XP_001344618.3|	3e-18	PREDICTED: zinc finger protein 432-like [Danio rerio]
2.0_insect_GH93ESX02C23H1	ref|XP_002427454.1|	4e-30	glutamate receptor 4 precursor, putative [Pediculus humanus corporis] gb|EEB14716.1| glutamate receptor 4 precursor, putative [Pediculus humanus corporis]
2.0_insect_isotig01265	ref|XP_623194.2|	1e-27	PREDICTED: similar to CG6180-PA isoform 2 [Apis mellifera]
2.0_insect_GH93ESX01A50G5	ref|XP_001943738.1|	4e-17	PREDICTED: similar to MGC83083 protein [Acyrthosiphon pisum]
2.0_insect_GG3J73P03G51PA	gb|EFA07194.1|	9e-58	hypothetical protein TcasGA2_TC010200 [Tribolium castaneum]
2.0_insect_isotig03156	ref|XP_001867980.1|	3e-38	39S ribosomal protein L12, mitochondrial [Culex quinquefasciatus] gb|EDS25882.1| 39S ribosomal protein L12, mitochondrial [Culex quinquefasciatus]
2.0_insect_GG3J73P03FY58N	ref|XP_397419.3|	2e-17	PREDICTED: similar to Polycomb group RING finger protein 4 (Polycomb complex protein BMI-1) [Apis mellifera]
2.0_insect_GG3J73P03FGGLY	ref|XP_002422742.1|	2e-19	conserved hypothetical protein [Pediculus humanus corporis] gb|EEB10004.1| conserved hypothetical protein [Pediculus humanus corporis]
2.0_insect_GG3J73P03FXK4E	ref|NP_001166260.1|	2e-22	cuticular protein RR-2 family member 29 [Nasonia vitripennis]
2.0_insect_GH93ESX01ARYTN	ref|XP_001951604.1|	2e-17	PREDICTED: similar to delta-adaptin [Acyrthosiphon pisum]
2.0_insect_GH93ESX01BAZOO	ref|XP_968844.1|	3e-08	PREDICTED: similar to ral [Tribolium castaneum] gb|EFA10046.1| hypothetical protein TcasGA2_TC012218 [Tribolium castaneum]
2.0_insect_GH93ESX02C2Z7R	ref|YP_001480438.1|	7e-55	2,5-diketo-D-gluconate reductase A [Serratia proteamaculans 568] gb|ABV43310.1| 2,5-didehydrogluconate reductase [Serratia proteamaculans 568]
2.0_insect_GH93ESX02DCZFI	ref|XP_002558208.1|	6e-38	Pc12g14020 [Penicillium chrysogenum Wisconsin 54-1255] emb|CAP81029.1| Pc12g14020 [Penicillium chrysogenum Wisconsin 54-1255]
2.0_insect_GH93ESX03FF5GM	ref|XP_001661539.1|	2e-10	phosphatidylethanolamine-binding protein [Aedes aegypti] gb|EAT36669.1| phosphatidylethanolamine-binding protein [Aedes aegypti]
2.0_insect_GH93ESX01AZ1RV	ref|NP_001093296.1|	1e-25	acetoacetyl-CoA thiolase [Bombyx mori] dbj|BAF62106.1| acetoacetyl-CoA thiolase [Bombyx mori]
2.0_insect_GH93ESX03HDAMC	ref|YP_001565334.1|	2e-67	amino acid permease-associated region [Delftia acidovorans SPH-1] gb|ABX36949.1| amino acid permease-associated region [Delftia acidovorans SPH-1]
2.0_insect_GH93ESX03FG9NF	ref|XP_001952264.1|	1e-36	PREDICTED: similar to uroporphyrinogen decarboxylase [Acyrthosiphon pisum]
2.0_insect_GH93ESX03G6WFC	ref|XP_001947038.1|	6e-07	PREDICTED: similar to conserved hypothetical protein [Acyrthosiphon pisum]
2.0_insect_GH93ESX03FY7B5	ref|XP_001649147.1|	3e-08	nitrilase, putative [Aedes aegypti] gb|EAT44198.1| nitrilase, putative [Aedes aegypti]
2.0_insect_GH93ESX01AX3CK	ref|YP_002552829.1|	8e-51	fumarate lyase [Acidovorax ebreus TPSY] gb|ACM32829.1| fumarate lyase [Acidovorax ebreus TPSY]
2.0_insect_isotig04095	ref|XP_393721.3|	2e-77	PREDICTED: similar to PRIP-interacting protein PIPMT [Apis mellifera]
2.0_insect_GH93ESX02EIWD9	gb|ACO12142.1|	1e-13	AKT-interacting protein [Lepeophtheirus salmonis]
2.0_insect_GH93ESX02C2EJF	ref|XP_001651213.1|	2e-16	centrin [Aedes aegypti] gb|EAT42852.1| centrin [Aedes aegypti]
2.0_insect_GH93ESX01BKU52	ref|XP_535003.2|	3e-11	PREDICTED: similar to RRP5 protein homolog (Programmed cell death protein 11) [Canis familiaris]
2.0_insect_GH93ESX01A87PA	ref|XP_001605224.1|	1e-06	PREDICTED: similar to CG1750-PA [Nasonia vitripennis]
2.0_insect_GH93ESX03GML7P	ref|YP_001566645.1|	4e-83	5-oxoprolinase (ATP-hydrolyzing) [Delftia acidovorans SPH-1] gb|ABX38260.1| 5-oxoprolinase (ATP-hydrolyzing) [Delftia acidovorans SPH-1]
2.0_insect_GH93ESX02DZ9QZ	ref|XP_002411195.1|	2e-08	conserved hypothetical protein [Ixodes scapularis] gb|EEC13319.1| conserved hypothetical protein [Ixodes scapularis]
2.0_insect_GH93ESX02CXXN9	ref|XP_969531.1|	1e-13	PREDICTED: similar to p270 [Tribolium castaneum] gb|EEZ97866.1| hypothetical protein TcasGA2_TC000238 [Tribolium castaneum]
2.0_insect_isotig03360	ref|XP_851211.1|	7e-49	PREDICTED: similar to zinc finger protein 341 isoform 3 [Canis familiaris]
2.0_insect_GH93ESX01BOWN8	ref|XP_001947870.1|	4e-32	PREDICTED: similar to polypyrimidine tract binding protein, partial [Acyrthosiphon pisum]
2.0_insect_GH93ESX03HFO8Q	gb|EFA10233.1|	4e-20	hypothetical protein TcasGA2_TC012430 [Tribolium castaneum]
2.0_insect_GH93ESX02C0IL0	ref|YP_002840971.1|	1e-09	Ankyrin [Sulfolobus islandicus Y.N.15.51] gb|ACP49049.1| Ankyrin [Sulfolobus islandicus Y.N.15.51]
2.0_insect_GH93ESX02EISRL	gb|EEQ35216.1|	5e-62	60S ribosomal protein L21-A [Microsporum canis CBS 113480]
2.0_insect_isotig05836	ref|XP_001947560.1|	2e-23	PREDICTED: similar to sodium-dependent phosphate transporter [Acyrthosiphon pisum]
2.0_insect_GH93ESX03GTGHB	ref|XP_001605001.1|	2e-13	PREDICTED: hypothetical protein [Nasonia vitripennis]
2.0_insect_GH93ESX03FUVDG	gb|EFA09843.1|	1e-12	hypothetical protein TcasGA2_TC011991 [Tribolium castaneum]
2.0_insect_isotig02338	ref|XP_001120377.1|	1e-102	PREDICTED: similar to CG8232-PA [Apis mellifera]
2.0_insect_GG3J73P03GX6UR	ref|XP_001603760.1|	5e-32	PREDICTED: similar to amino acid transporter [Nasonia vitripennis]
2.0_insect_GG3J73P03GHIPH	ref|XP_001601375.1|	1e-09	PREDICTED: similar to transferrin [Nasonia vitripennis]
2.0_insect_isotig03517	ref|XP_002428683.1|	4e-32	10 kDa heat shock protein, putative [Pediculus humanus corporis] gb|EEB15945.1| 10 kDa heat shock protein, putative [Pediculus humanus corporis]
2.0_insect_isotig04675	gb|EFA13219.1|	2e-10	hypothetical protein TcasGA2_TC006905 [Tribolium castaneum]
2.0_insect_GH93ESX02DZR67	ref|XP_001952385.1|	2e-15	PREDICTED: similar to blooms syndrome DNA helicase [Acyrthosiphon pisum]
2.0_insect_GH93ESX01A31CP	ref|XP_001943832.1|	7e-10	PREDICTED: similar to AGAP001236-PA [Acyrthosiphon pisum]
2.0_insect_GH93ESX01BIAWY	gb|EFA09843.1|	1e-12	hypothetical protein TcasGA2_TC011991 [Tribolium castaneum]
2.0_insect_GH93ESX03FK6PA	ref|XP_002432238.1|	5e-07	26S protease regulatory subunit, putative [Pediculus humanus corporis] gb|EEB19500.1| 26S protease regulatory subunit, putative [Pediculus humanus corporis]
2.0_insect_GG3J73P03F1W95	ref|XP_783737.2|	1e-25	PREDICTED: similar to fidgetin-like 1 [Strongylocentrotus purpuratus] ref|XP_001188077.1| PREDICTED: similar to fidgetin-like 1 [Strongylocentrotus purpuratus]
2.0_insect_GH93ESX02DCKOV	gb|EAW89353.1|	1e-40	cyclin-dependent kinase 3, isoform CRA_a [Homo sapiens] gb|EAW89354.1| cyclin-dependent kinase 3, isoform CRA_a [Homo sapiens] gb|EAW89355.1| cyclin-dependent kinase 3, isoform CRA_a [Homo sapiens]
2.0_insect_GG3J73P03GW0DI	ref|NP_001124130.1|	1e-08	hypothetical protein LOC100170823 [Danio rerio] gb|AAI63637.1| Zgc:194336 protein [Danio rerio]
2.0_insect_GH93ESX02C5Q3A	ref|XP_623489.1|	1e-53	PREDICTED: similar to CG12325-PA [Apis mellifera]
2.0_insect_GH93ESX03G2PXR	ref|XP_975609.2|	3e-20	PREDICTED: similar to CG11138 CG11138-PC [Tribolium castaneum]
2.0_insect_GH93ESX03G1HZR	emb|CBH09274.1|	1e-10	putative serine/threonine-protein kinase (LMTK1) [Heliconius melpomene]
2.0_insect_GH93ESX03HGZG9	ref|XP_001595541.1|	2e-56	hypothetical protein SS1G_03630 [Sclerotinia sclerotiorum 1980] gb|EDO01156.1| hypothetical protein SS1G_03630 [Sclerotinia sclerotiorum 1980]
2.0_insect_GH93ESX02DUT9F	ref|XP_001663963.1|	1e-16	hexamerin 2 beta [Aedes aegypti] gb|EAT33979.1| hexamerin 2 beta [Aedes aegypti]
2.0_insect_GG3J73P03GF3N6	gb|EFA02923.1|	6e-14	cytochrome P450-like protein [Tribolium castaneum]
2.0_insect_isotig04388	ref|XP_396605.3|	6e-47	PREDICTED: similar to CG2321-PA [Apis mellifera]
2.0_insect_isotig03799	ref|XP_001601651.1|	1e-11	PREDICTED: hypothetical protein [Nasonia vitripennis]
2.0_insect_isotig00146	emb|CAQ19275.1|	1e-114	Tropomyosin 1 isoform A [Lethocerus indicus]
2.0_insect_GH93ESX03FNX1K	ref|XP_002423637.1|	7e-15	zinc finger and mynd domain-containing protein, putative [Pediculus humanus corporis] gb|EEB10899.1| zinc finger and mynd domain-containing protein, putative [Pediculus humanus corporis]
2.0_insect_GH93ESX01BVX5U	ref|XP_002612444.1|	9e-10	hypothetical protein BRAFLDRAFT_214411 [Branchiostoma floridae] gb|EEN68453.1| hypothetical protein BRAFLDRAFT_214411 [Branchiostoma floridae]
2.0_insect_GH93ESX03GJNWV	pir||B56679	5e-06	probable reverse transcriptase - house mosquito gb|AAA28291.1| reverse transcriptase [Culex pipiens]
2.0_insect_GH93ESX01B3M6H	ref|XP_002428702.1|	1e-33	Guanine nucleotide-binding protein subunit beta, putative [Pediculus humanus corporis] gb|EEB15964.1| Guanine nucleotide-binding protein subunit beta, putative [Pediculus humanus corporis]
2.0_insect_isotig01537	ref|XP_001943381.1|	2e-67	PREDICTED: similar to CG2316 CG2316-PA, partial [Acyrthosiphon pisum]
2.0_insect_GH93ESX02DG41J	dbj|BAC82441.1|	3e-27	spermatogonial stem-cell renewal factor [Anguilla japonica]
2.0_insect_GH93ESX03GC73R	ref|XP_001655397.1|	9e-15	hypothetical protein AaeL_AAEL011476 [Aedes aegypti] gb|ABF18506.1| hypothetical conserved protein [Aedes aegypti] gb|EAT36443.1| conserved hypothetical protein [Aedes aegypti]
2.0_insect_GH93ESX03GMEQ0	ref|XP_001942873.1|	4e-29	PREDICTED: similar to predicted protein [Acyrthosiphon pisum]
2.0_insect_GG3J73P03G2PAB	gb|EEZ97344.1|	1e-22	hypothetical protein TcasGA2_TC011160 [Tribolium castaneum]
2.0_insect_isotig06244	ref|XP_002430010.1|	4e-45	conserved hypothetical protein [Pediculus humanus corporis] gb|EEB17272.1| conserved hypothetical protein [Pediculus humanus corporis]
2.0_insect_GH93ESX03F214L	ref|XP_395197.2|	1e-27	PREDICTED: similar to inebriated CG15444-PB, isoform B [Apis mellifera]
2.0_insect_isotig01287	ref|XP_002425975.1|	1e-81	N-acetyltransferase, putative [Pediculus humanus corporis] gb|EEB13237.1| N-acetyltransferase, putative [Pediculus humanus corporis]
2.0_insect_GH93ESX03FY24E	ref|XP_001121094.1|	2e-40	PREDICTED: similar to Growth-arrest-specific protein 2 (GAS-2) [Apis mellifera]
2.0_insect_isotig01576	ref|XP_002431864.1|	9e-35	protein TSSC1, putative [Pediculus humanus corporis] gb|EEB19126.1| protein TSSC1, putative [Pediculus humanus corporis]
2.0_insect_GG3J73P03FM37M	gb|ADD18662.1|	3e-17	26S proteasome regulatory complex subunit RPN7/PSMD6 [Glossina morsitans morsitans]
2.0_insect_isotig06221	ref|XP_001945755.1|	4e-24	PREDICTED: similar to AGAP003856-PA [Acyrthosiphon pisum]
2.0_insect_isotig06116	ref|XP_002428554.1|	4e-13	conserved hypothetical protein [Pediculus humanus corporis] gb|EEB15816.1| conserved hypothetical protein [Pediculus humanus corporis]
2.0_insect_GG3J73P03GGL0C	ref|XP_001948864.1|	7e-13	PREDICTED: similar to GA20458-PA [Acyrthosiphon pisum]
2.0_insect_GH93ESX03FK7E4	ref|NP_001030525.1|	1e-06	MORF-related gene 15 [Bos taurus] gb|AAI02594.1| Mortality factor 4 like 1 [Bos taurus]
2.0_insect_isotig04508	ref|XP_001946127.1|	6e-69	PREDICTED: similar to zinc finger protein, partial [Acyrthosiphon pisum]
2.0_insect_GH93ESX01BFLQX	ref|XP_001600165.1|	9e-13	PREDICTED: similar to CG34113-PP [Nasonia vitripennis]
2.0_insect_GG3J73P03FSGC1	ref|XP_396181.3|	1e-09	PREDICTED: similar to CG9139-PA isoform 1 [Apis mellifera]
2.0_insect_GG3J73P03HC7JF	ref|XP_001943964.1|	3e-35	PREDICTED: similar to cdp-diacylglycerol--serine o-phosphatidyltransferase [Acyrthosiphon pisum]
2.0_insect_isotig04254	ref|XP_001659318.1|	2e-42	protein phosphatase 2c gamma [Aedes aegypti] gb|EAT47443.1| protein phosphatase 2c gamma [Aedes aegypti]
2.0_insect_isotig02953	ref|XP_392756.1|	4e-24	PREDICTED: similar to CG17233-PA, isoform A [Apis mellifera]
2.0_insect_isotig02169	gb|ACR07788.1|	1e-128	14-3-3 zeta [Heliothis virescens]
2.0_insect_GH93ESX03GFNSZ	ref|ZP_06637468.1|	5e-71	translation initiation factor IF-2 [Serratia odorifera DSM 4582] gb|EFE97513.1| translation initiation factor IF-2 [Serratia odorifera DSM 4582]
2.0_insect_GH93ESX01BFW6A	ref|ZP_06686479.1|	2e-64	M24 family peptidase [Achromobacter piechaudii ATCC 43553] gb|EFF76620.1| M24 family peptidase [Achromobacter piechaudii ATCC 43553]
2.0_insect_isotig05302	ref|XP_002423137.1|	1e-72	vacuolar ATP synthase subunit C, putative [Pediculus humanus corporis] gb|EEB10399.1| vacuolar ATP synthase subunit C, putative [Pediculus humanus corporis]
2.0_insect_GH93ESX03GZM29	ref|XP_001950357.1|	1e-16	PREDICTED: similar to AGAP009198-PA [Acyrthosiphon pisum]
2.0_insect_isotig06530	ref|XP_001654351.1|	1e-71	neurogenic locus notch (notch) [Aedes aegypti] gb|EAT37841.1| neurogenic locus notch (notch) [Aedes aegypti]
2.0_insect_isotig00645	ref|XP_001607409.1|	1e-105	PREDICTED: similar to conserved hypothetical protein [Nasonia vitripennis]
2.0_insect_GG3J73P03FOUOF	ref|XP_001358904.2|	7e-14	GA14724 [Drosophila pseudoobscura pseudoobscura] gb|EAL28047.2| GA14724 [Drosophila pseudoobscura pseudoobscura]
2.0_insect_GG3J73P03FZY59	ref|XP_967203.1|	8e-32	PREDICTED: similar to protein arginine n-methyltransferase [Tribolium castaneum]
2.0_insect_GH93ESX03FK3YE	ref|XP_001949207.1|	7e-29	PREDICTED: similar to Nat1 CG12202-PA, partial [Acyrthosiphon pisum]
2.0_insect_GH93ESX02ETMXT	gb|EFA00321.1|	5e-08	hypothetical protein TcasGA2_TC003159 [Tribolium castaneum]
2.0_insect_GG3J73P03G9B0G	ref|XP_968402.2|	2e-06	PREDICTED: similar to ligatin [Tribolium castaneum]
2.0_insect_GG3J73P03HCR61	ref|XP_001599059.1|	2e-09	PREDICTED: similar to enhancer of zeste, ezh [Nasonia vitripennis]
2.0_insect_GH93ESX01BSU3Y	ref|XP_623559.1|	2e-07	PREDICTED: similar to CG3838-PB, isoform B isoform 2 [Apis mellifera]
2.0_insect_isotig02729	ref|XP_002427855.1|	1e-106	Splicing factor U2Af 38 kDa subunit, putative [Pediculus humanus corporis] gb|EEB15117.1| Splicing factor U2Af 38 kDa subunit, putative [Pediculus humanus corporis]
2.0_insect_GG3J73P03GU075	ref|XP_001944274.1|	2e-25	PREDICTED: similar to bicaudal-c [Acyrthosiphon pisum]
2.0_insect_GH93ESX01AISNG	ref|YP_001564756.1|	8e-68	D-alanine/D-serine/glycine permease [Delftia acidovorans SPH-1] gb|ABX36371.1| amino acid permease-associated region [Delftia acidovorans SPH-1]
2.0_insect_GH93ESX03FXK4O	ref|YP_001565911.1|	3e-85	hydroxyacylglutathione hydrolase [Delftia acidovorans SPH-1] gb|ABX37526.1| hydroxyacylglutathione hydrolase [Delftia acidovorans SPH-1] gb|EEE77254.1| predicted protein [Populus trichocarpa]
2.0_insect_GG3J73P03FSL32	gb|EEZ99812.1|	3e-21	hypothetical protein TcasGA2_TC002592 [Tribolium castaneum]
2.0_insect_isotig06278	ref|XP_001604797.1|	4e-24	PREDICTED: similar to poly [Nasonia vitripennis]
2.0_insect_GH93ESX01APBIJ	ref|XP_001952207.1|	4e-42	PREDICTED: similar to CG13310 CG13310-PA [Acyrthosiphon pisum]
2.0_insect_GH93ESX01BBE27	ref|XP_975006.1|	2e-32	PREDICTED: similar to GA19675-PA [Tribolium castaneum] gb|EFA09627.1| hypothetical protein TcasGA2_TC011748 [Tribolium castaneum]
2.0_insect_isotig02475	ref|XP_393160.1|	1e-103	PREDICTED: similar to CG8057-PA, isoform A isoform 1 [Apis mellifera]
2.0_insect_GH93ESX03G4HIM	ref|XP_001950793.1|	9e-16	PREDICTED: similar to MICAL-like CG11259-PA, partial [Acyrthosiphon pisum]
2.0_insect_isotig06418	ref|XP_623539.1|	1e-25	PREDICTED: similar to Signal transducing adaptor molecule CG6521-PA [Apis mellifera]
2.0_insect_GH93ESX03FGOI7	gb|AAQ88233.1|	1e-35	elongation factor-1 alpha [Podura aquatica]
2.0_insect_GH93ESX01BGBQW	ref|XP_001798543.1|	4e-76	hypothetical protein SNOG_08221 [Phaeosphaeria nodorum SN15] gb|EAT84497.1| hypothetical protein SNOG_08221 [Phaeosphaeria nodorum SN15]
2.0_insect_GG3J73P03G11CX	ref|XP_002168621.1|	2e-08	PREDICTED: similar to predicted protein, partial [Hydra magnipapillata]
2.0_insect_GG3J73P03FOFGT	ref|XP_974191.1|	7e-20	PREDICTED: similar to Leucyl-tRNA synthetase CG7479-PA [Tribolium castaneum] gb|EFA00333.1| hypothetical protein TcasGA2_TC003172 [Tribolium castaneum]
2.0_insect_isotig00749	ref|NP_001153863.1|	0	Obg-like ATPase 1 [Acyrthosiphon pisum] dbj|BAH70819.1| ACYPI52009 [Acyrthosiphon pisum] dbj|BAH70820.1| ACYPI52009 [Acyrthosiphon pisum] dbj|BAH70821.1| ACYPI52009 [Acyrthosiphon pisum] dbj|BAH70822.1| ACYPI52009 [Acyrthosiphon pisum] dbj|BAH70823.1| ACYPI52009 [Acyrthosiphon pisum] dbj|BAH70824.1| ACYPI52009 [Acyrthosiphon pisum]
2.0_insect_GH93ESX01BO262	emb|CAH72452.1|	1e-12	very low density lipoprotein receptor [Homo sapiens]
2.0_insect_GH93ESX02DQFKK	gb|ABQ18257.1|	7e-12	unknown [Lygus lineolaris]
2.0_insect_GH93ESX02DOLGF	ref|XP_001951970.1|	1e-13	PREDICTED: similar to gilgamesh CG6963-PE [Acyrthosiphon pisum]
2.0_insect_GG3J73P03FOP0K	ref|XP_001120383.1|	2e-51	PREDICTED: similar to swiss cheese CG2212-PA, isoform A [Apis mellifera]
2.0_insect_GH93ESX01BBJKI	ref|XP_396574.2|	2e-21	PREDICTED: similar to Ubiquitin carboxyl-terminal hydrolase 4 (Ubiquitin thioesterase 4) (Ubiquitin-specific-processing protease 4) (Deubiquitinating enzyme 4) (Ubiquitous nuclear protein homolog) [Apis mellifera]
2.0_insect_isotig05733	ref|XP_001951259.1|	3e-54	PREDICTED: similar to glycosylphosphatidylinositol anchor attachment protein, putative [Acyrthosiphon pisum]
2.0_insect_GG3J73P03GVYEM	ref|XP_002066716.1|	1e-15	GK24413 [Drosophila willistoni] gb|EDW77702.1| GK24413 [Drosophila willistoni]
2.0_insect_GG3J73P03F2VRW	ref|XP_316935.4|	5e-11	AGAP008509-PA [Anopheles gambiae str. PEST] gb|EAA12210.5| AGAP008509-PA [Anopheles gambiae str. PEST]
2.0_insect_GH93ESX02EAOVR	ref|XP_758728.1|	1e-40	hypothetical protein UM02581.1 [Ustilago maydis 521] gb|EAK83751.1| hypothetical protein UM02581.1 [Ustilago maydis 521]
2.0_insect_GG3J73P03F74ZO	ref|XP_001946021.1|	2e-34	PREDICTED: similar to neural stem cell-derived dendrite regulator [Acyrthosiphon pisum]
2.0_insect_isotig00612	gb|EFA12695.1|	6e-49	hypothetical protein TcasGA2_TC002004 [Tribolium castaneum]
2.0_insect_GH93ESX01AVWVN	gb|AAN52374.1|	8e-40	ribosomal protein L18a [Branchiostoma belcheri]
2.0_insect_GH93ESX02DSVE1	ref|XP_001949355.1|	2e-18	PREDICTED: similar to CG12006 CG12006-PB, partial [Acyrthosiphon pisum]
2.0_insect_isotig02099	ref|XP_968871.2|	1e-118	PREDICTED: similar to protease m1 zinc metalloprotease [Tribolium castaneum]
2.0_insect_isotig04691	gb|EFA11218.1|	3e-60	hypothetical protein TcasGA2_TC005182 [Tribolium castaneum]
2.0_insect_GH93ESX03GQJHV	ref|XP_001947409.1|	4e-10	PREDICTED: similar to E3 ubiquitin-protein ligase SHPRH (SNF2, histone-linker, PHD and RING finger domain-containing helicase) [Acyrthosiphon pisum]
2.0_insect_GH93ESX02C3PQD	ref|XP_002425145.1|	2e-30	valacyclovir hydrolase, putative [Pediculus humanus corporis] gb|EEB12407.1| valacyclovir hydrolase, putative [Pediculus humanus corporis]
2.0_insect_GH93ESX01BQOIA	ref|XP_001947580.1|	1e-18	PREDICTED: similar to cell death activator CIDE-B [Acyrthosiphon pisum]
2.0_insect_GG3J73P03HAQE1	ref|XP_562743.3|	3e-10	AGAP004228-PA [Anopheles gambiae str. PEST] gb|EAL40667.3| AGAP004228-PA [Anopheles gambiae str. PEST]
2.0_insect_GH93ESX03F5H93	ref|XP_796728.1|	4e-06	PREDICTED: hypothetical protein, partial [Strongylocentrotus purpuratus] ref|XP_001186424.1| PREDICTED: hypothetical protein, partial [Strongylocentrotus purpuratus]
2.0_insect_GH93ESX02EFNSO	gb|EFA12359.1|	4e-11	hypothetical protein TcasGA2_TC002065 [Tribolium castaneum]
2.0_insect_GH93ESX01BZUDV	ref|XP_002431590.1|	3e-10	laminin A chain, putative [Pediculus humanus corporis] gb|EEB18852.1| laminin A chain, putative [Pediculus humanus corporis]
2.0_insect_GH93ESX03HFK6M	ref|XP_394737.3|	5e-61	PREDICTED: similar to spineless CG6993-PA [Apis mellifera]
2.0_insect_GH93ESX01B99GM	ref|XP_001948864.1|	1e-15	PREDICTED: similar to GA20458-PA [Acyrthosiphon pisum]
2.0_insect_isotig03994	sp|P55277.1|VATL_HELVI	2e-63	RecName: Full=V-type proton ATPase 16 kDa proteolipid subunit; Short=V-ATPase 16 kDa proteolipid subunit; AltName: Full=Vacuolar proton pump 16 kDa proteolipid subunit gb|AAC37176.1| H+-ATPase V-type subunit [Heliothis virescens]
2.0_insect_GG3J73P03FK5ZA	ref|ZP_05137268.1|	2e-38	peptidase M48, Ste24p [Stenotrophomonas sp. SKA14] gb|EED41329.1| peptidase M48, Ste24p [Stenotrophomonas sp. SKA14]
2.0_insect_GH93ESX02C1YJQ	ref|XP_001945453.1|	3e-49	PREDICTED: similar to AGAP005450-PA [Acyrthosiphon pisum]
2.0_insect_GH93ESX01A88SH	ref|YP_001970176.1|	2e-86	putative pyrazinamidase/nicotinamidase [Stenotrophomonas maltophilia K279a] emb|CAQ43861.1| putative pyrazinamidase/nicotinamidase [Stenotrophomonas maltophilia K279a]
2.0_insect_GG3J73P03GGHNM	ref|XP_001943802.1|	1e-12	PREDICTED: similar to AGAP000906-PA [Acyrthosiphon pisum]
2.0_insect_isotig00762	dbj|BAF94154.1|	1e-114	cathepsin F-like cysteine protease [Plautia stali]
2.0_insect_GG3J73P03GD3SU	ref|XP_001633295.1|	1e-41	predicted protein [Nematostella vectensis] gb|EDO41232.1| predicted protein [Nematostella vectensis]
2.0_insect_GH93ESX02DR09Q	ref|XP_001949360.1|	1e-11	PREDICTED: similar to Probable RNA-directed DNA polymerase from transposon BS (Reverse transcriptase) [Acyrthosiphon pisum]
2.0_insect_GH93ESX02C72XC	ref|XP_001946686.1|	3e-06	PREDICTED: similar to RMI1, RecQ mediated genome instability 1, homolog [Acyrthosiphon pisum]
2.0_insect_GG3J73P03GNK99	ref|XP_001661429.1|	8e-06	protein phosphatase 2c [Aedes aegypti] gb|EAT36863.1| protein phosphatase 2c [Aedes aegypti]
2.0_insect_GH93ESX03GRGBG	ref|ZP_06689087.1|	6e-30	nitrate ABC superfamily ATP binding cassette transporter, ABC protein [Achromobacter piechaudii ATCC 43553] gb|EFF74012.1| nitrate ABC superfamily ATP binding cassette transporter, ABC protein [Achromobacter piechaudii ATCC 43553]
2.0_insect_GH93ESX02DLR4F	gb|AAW27293.1|	5e-06	SJCHGC06255 protein [Schistosoma japonicum]
2.0_insect_isotig02672	ref|XP_002424664.1|	1e-177	elongator complex protein, putative [Pediculus humanus corporis] gb|EEB11926.1| elongator complex protein, putative [Pediculus humanus corporis]
2.0_insect_isotig03540	ref|XP_395824.1|	1e-103	PREDICTED: similar to transcription factor IIB [Apis mellifera]
2.0_insect_GH93ESX01BTTCG	gb|EFA05649.1|	8e-17	hypothetical protein TcasGA2_TC015859 [Tribolium castaneum]
2.0_insect_GH93ESX01BF1UF	ref|XP_001983927.1|	1e-23	GH16162 [Drosophila grimshawi] gb|EDV96275.1| GH16162 [Drosophila grimshawi]
2.0_insect_GG3J73P03FTVAU	gb|EFA01571.1|	7e-12	hypothetical protein TcasGA2_TC007132 [Tribolium castaneum]
2.0_insect_GH93ESX03GPYCU	ref|YP_001479179.1|	5e-77	flagellum-specific ATP synthase [Serratia proteamaculans 568] gb|ABV42051.1| ATPase, FliI/YscN family [Serratia proteamaculans 568]
2.0_insect_GH93ESX03G5JPX	emb|CAN81385.1|	1e-31	hypothetical protein [Vitis vinifera]
2.0_insect_GG3J73P03FTX24	ref|XP_002428277.1|	2e-15	threonine aspartase, putative [Pediculus humanus corporis] gb|EEB15539.1| threonine aspartase, putative [Pediculus humanus corporis]
2.0_insect_isotig04662	gb|EFA11570.1|	7e-85	serine protease P54 [Tribolium castaneum]
2.0_insect_GH93ESX02DHH01	ref|XP_001120202.1|	5e-24	PREDICTED: similar to alpha isoform of regulatory subunit A, protein phosphatase 2 [Apis mellifera]
2.0_insect_GG3J73P03GV8EU	ref|XP_623819.1|	3e-38	PREDICTED: similar to MLF1-adaptor molecule CG1098-PA [Apis mellifera]
2.0_insect_GG3J73P03GZE23	ref|XP_002432209.1|	1e-24	conserved hypothetical protein [Pediculus humanus corporis] gb|EEB19471.1| conserved hypothetical protein [Pediculus humanus corporis]
2.0_insect_GH93ESX03GWHEN	ref|XP_001944418.1|	3e-18	PREDICTED: similar to CG6006 CG6006-PC [Acyrthosiphon pisum]
2.0_insect_isotig04550	gb|EFA02517.1|	8e-78	hypothetical protein TcasGA2_TC008222 [Tribolium castaneum]
2.0_insect_GH93ESX03GT7X5	ref|XP_002429092.1|	6e-22	DNA polymerase epsilon, catalytic subunit A, putative [Pediculus humanus corporis] gb|EEB16354.1| DNA polymerase epsilon, catalytic subunit A, putative [Pediculus humanus corporis]
2.0_insect_GH93ESX03G3U0G	ref|YP_001566252.1|	1e-47	3-isopropylmalate dehydrogenase [Delftia acidovorans SPH-1] gb|ABX37867.1| 3-isopropylmalate dehydrogenase [Delftia acidovorans SPH-1]
2.0_insect_GH93ESX02CVZ7N	ref|XP_392590.3|	5e-13	PREDICTED: similar to TBPH CG10327-PA, isoform A [Apis mellifera]
2.0_insect_isotig02179	ref|XP_002408106.1|	5e-66	conserved hypothetical protein [Ixodes scapularis] gb|EEC02016.1| conserved hypothetical protein [Ixodes scapularis]
2.0_insect_GG3J73P03GKA5J	ref|XP_002411702.1|	8e-62	DNA replication factor/protein phosphatase inhibitor SET/SPR-2, putative [Ixodes scapularis] gb|EEC13995.1| DNA replication factor/protein phosphatase inhibitor SET/SPR-2, putative [Ixodes scapularis]
2.0_insect_GH93ESX01B5983	ref|XP_001600689.1|	2e-21	PREDICTED: similar to ENSANGP00000025789 [Nasonia vitripennis]
2.0_insect_GH93ESX03GD5TV	ref|YP_218473.1|	2e-15	glycerol-3-phosphate transporter periplasmic binding protein [Salmonella enterica subsp. enterica serovar Choleraesuis str. SC-B67] sp|Q57IS0.1|UGPB_SALCH RecName: Full=sn-glycerol-3-phosphate-binding periplasmic protein ugpB; Flags: Precursor gb|AAX67392.1| ABC superfamily (peri_perm), sn-glycerol 3-phosphate transport protein [Salmonella enterica subsp. enterica serovar Choleraesuis str. SC-B67]
2.0_insect_isotig05074	gb|ABM55459.1|	2e-39	ribosomal protein S27 [Xenopsylla cheopis]
2.0_insect_GH93ESX02C6A9M	ref|XP_001607195.1|	1e-55	PREDICTED: similar to beta-adaptin Drosophila 1 [Nasonia vitripennis]
2.0_insect_GH93ESX02DZ8U4	ref|XP_001946469.1|	7e-15	PREDICTED: similar to glucuronyltransferase I [Acyrthosiphon pisum]
2.0_insect_GH93ESX01BWH7G	ref|XP_001814833.1|	9e-27	PREDICTED: similar to lachesin [Tribolium castaneum] gb|EFA05180.1| hypothetical protein TcasGA2_TC015310 [Tribolium castaneum]
2.0_insect_isotig00183	emb|CAA03880.1|	7e-23	cuticular protein [Tenebrio molitor]
2.0_insect_GH93ESX03GEOV9	ref|XP_002563176.1|	1e-48	Pc20g06500 [Penicillium chrysogenum Wisconsin 54-1255] emb|CAP85979.1| Pc20g06500 [Penicillium chrysogenum Wisconsin 54-1255]
2.0_insect_isotig02916	ref|XP_001948737.1|	2e-87	PREDICTED: similar to single-stranded DNA-binding protein mssp-1, partial [Acyrthosiphon pisum]
2.0_insect_GH93ESX03GQM0W	ref|XP_001602678.1|	1e-43	PREDICTED: similar to glycinamide ribonucleotide synthetase-aminoimidazole ribonucleotide synthetase-glycinamide ribonucleotide transformylase [Nasonia vitripennis]
2.0_insect_GH93ESX01B1FHO	ref|XP_624080.2|	8e-08	PREDICTED: similar to nucleolar RNA-associated protein long isoform, partial [Apis mellifera]
2.0_insect_GG3J73P03FPNHP	ref|XP_313642.2|	3e-13	AGAP004358-PA [Anopheles gambiae str. PEST] gb|EAA09140.2| AGAP004358-PA [Anopheles gambiae str. PEST]
2.0_insect_GH93ESX01AGZXJ	ref|XP_396833.3|	4e-44	PREDICTED: similar to euchromatic histone methyltransferase 1 isoform 2 [Apis mellifera]
2.0_insect_isotig02898	ref|XP_001605261.1|	1e-116	PREDICTED: similar to CG31716-PG [Nasonia vitripennis]
2.0_insect_GG3J73P03GP6QM	ref|XP_001945048.1|	2e-50	PREDICTED: similar to AGAP006431-PA [Acyrthosiphon pisum]
2.0_insect_GH93ESX02C8H2O	ref|XP_001946129.1|	6e-45	PREDICTED: similar to beta chain spectrin [Acyrthosiphon pisum]
2.0_insect_GG3J73P03FQCKP	ref|ZP_06769645.1|	6e-36	Putative acyl-CoA synthetase, long-chain fatty acid:CoA ligase [Streptomyces clavuligerus ATCC 27064] gb|EFG05244.1| Putative acyl-CoA synthetase, long-chain fatty acid:CoA ligase [Streptomyces clavuligerus ATCC 27064]
2.0_insect_GG3J73P03FPRRX	ref|XP_002429799.1|	1e-36	conserved hypothetical protein [Pediculus humanus corporis] gb|EEB17061.1| conserved hypothetical protein [Pediculus humanus corporis]
2.0_insect_GH93ESX03G10UX	gb|EFA10984.1|	6e-11	hypothetical protein TcasGA2_TC004152 [Tribolium castaneum]
2.0_insect_GH93ESX01AFQI9	ref|XP_002425972.1|	1e-08	paramyosin, long form, putative [Pediculus humanus corporis] gb|EEB13234.1| paramyosin, long form, putative [Pediculus humanus corporis]
2.0_insect_GH93ESX01B1I5O	gb|EEZ97644.1|	2e-27	hypothetical protein TcasGA2_TC016092 [Tribolium castaneum]
2.0_insect_isotig02118	ref|XP_002425572.1|	8e-55	lingerer, putative [Pediculus humanus corporis] gb|EEB12834.1| lingerer, putative [Pediculus humanus corporis]
2.0_insect_GH93ESX03HCPNH	ref|XP_001648140.1|	1e-48	amino acids transporter [Aedes aegypti] gb|EAT33566.1| amino acids transporter [Aedes aegypti]
2.0_insect_isotig01933	ref|XP_394692.3|	2e-53	PREDICTED: similar to CG2685-PA [Apis mellifera]
2.0_insect_GG3J73P03HD4ZB	tpg|DAA06100.1|	1e-14	TPA_inf: cathepsin B [Acyrthosiphon pisum]
2.0_insect_GG3J73P03G180O	gb|AAL93203.1|AF486809_1	2e-10	transposase [Bactrocera dorsalis]
2.0_insect_GH93ESX03FYYR3	ref|XP_624183.1|	4e-29	PREDICTED: similar to CG7536-PA, isoform A [Apis mellifera]
2.0_insect_GH93ESX03FKU33	ref|XP_002423461.1|	3e-44	conserved hypothetical protein [Pediculus humanus corporis] gb|EEB10723.1| conserved hypothetical protein [Pediculus humanus corporis]
2.0_insect_GH93ESX01BW7OJ	ref|ZP_06068335.1|	1e-27	ubiquinone oxidoreductase [Acinetobacter lwoffii SH145] gb|EEY91243.1| ubiquinone oxidoreductase [Acinetobacter lwoffii SH145]
2.0_insect_GH93ESX03F6K2Y	ref|ZP_06192980.1|	7e-85	GMP synthase, glutamine-hydrolyzing [Serratia odorifera 4Rx13] gb|EFA14497.1| GMP synthase, glutamine-hydrolyzing [Serratia odorifera 4Rx13]
2.0_insect_GG3J73P03FZ8H4	ref|XP_002071575.1|	3e-18	GK10057 [Drosophila willistoni] gb|EDW82561.1| GK10057 [Drosophila willistoni]
2.0_insect_GH93ESX02EOLJT	gb|EEZ97400.1|	6e-16	hypothetical protein TcasGA2_TC011227 [Tribolium castaneum]
2.0_insect_GH93ESX02C296R	ref|XP_971999.1|	4e-58	PREDICTED: similar to toll [Tribolium castaneum] gb|EEZ99352.1| toll-6 [Tribolium castaneum]
2.0_insect_isotig02525	ref|XP_971031.1|	8e-78	PREDICTED: similar to apolipoprotein D [Tribolium castaneum] gb|EFA05391.1| hypothetical protein TcasGA2_TC015563 [Tribolium castaneum]
2.0_insect_GG3J73P03FSQAT	ref|XP_001605942.1|	5e-24	PREDICTED: similar to MSL2 protein [Nasonia vitripennis]
2.0_insect_GH93ESX02C7ERS	ref|XP_002049577.1|	2e-43	GJ20676 [Drosophila virilis] gb|EDW60770.1| GJ20676 [Drosophila virilis]
2.0_insect_isotig06250	gb|AAI55989.1|	5e-47	glrx3 protein [Xenopus (Silurana) tropicalis]
2.0_insect_isotig06465	gb|AAP81242.1|	5e-43	ribosomal protein L27 [Candidatus Portiera aleyrodidarum]
2.0_insect_GG3J73P03F8ZTO	gb|EFA12567.1|	5e-14	hypothetical protein TcasGA2_TC004196 [Tribolium castaneum]
2.0_insect_GH93ESX02D747D	ref|XP_001946916.1|	2e-51	PREDICTED: similar to eukaryotic translation initiation factor 2c [Acyrthosiphon pisum]
2.0_insect_GH93ESX01A9ND1	ref|XP_396476.2|	4e-13	PREDICTED: similar to Peroxidasin CG12002-PA, isoform A [Apis mellifera]
2.0_insect_isotig01352	dbj|BAH71520.1|	3e-81	ACYPI001763 [Acyrthosiphon pisum]
2.0_insect_GG3J73P03FUQKN	ref|XP_001933187.1|	8e-49	ornithine decarboxylase [Pyrenophora tritici-repentis Pt-1C-BFP] gb|EDU45377.1| ornithine decarboxylase [Pyrenophora tritici-repentis Pt-1C-BFP]
2.0_insect_isotig02196	ref|XP_002424808.1|	1e-129	malate dehydrogenase, putative [Pediculus humanus corporis] gb|EEB12070.1| malate dehydrogenase, putative [Pediculus humanus corporis]
2.0_insect_GH93ESX03GULAX	ref|YP_001565352.1|	1e-85	pyridoxal kinase [Delftia acidovorans SPH-1] gb|ABX36967.1| pyridoxal kinase [Delftia acidovorans SPH-1]
2.0_insect_GH93ESX02EJB0S	ref|XP_001606450.1|	1e-06	PREDICTED: similar to gem (nuclear organelle) associated protein 5 [Nasonia vitripennis]
2.0_insect_GH93ESX02C1KG8	ref|YP_001562464.1|	2e-72	gamma-glutamyltransferase [Delftia acidovorans SPH-1] gb|ABX34079.1| gamma-glutamyltransferase [Delftia acidovorans SPH-1]
2.0_insect_GH93ESX01A7902	ref|XP_001952264.1|	3e-16	PREDICTED: similar to uroporphyrinogen decarboxylase [Acyrthosiphon pisum]
2.0_insect_GH93ESX03FQ0NB	ref|XP_001942750.1|	5e-30	PREDICTED: similar to conserved hypothetical protein [Acyrthosiphon pisum]
2.0_insect_GH93ESX03G8B9K	ref|XP_002430616.1|	2e-36	Phosphatidylinositol-binding clathrin assembly protein LAP, putative [Pediculus humanus corporis] gb|EEB17878.1| Phosphatidylinositol-binding clathrin assembly protein LAP, putative [Pediculus humanus corporis]
2.0_insect_GH93ESX01BM3U7	ref|XP_001504338.2|	8e-09	PREDICTED: similar to Glyoxylate reductase/hydroxypyruvate reductase [Equus caballus]
2.0_insect_isotig05117	ref|XP_001935145.1|	4e-57	60S ribosomal protein L18ae [Pyrenophora tritici-repentis Pt-1C-BFP] gb|EDU47719.1| 60S ribosomal protein L18ae [Pyrenophora tritici-repentis Pt-1C-BFP]
2.0_insect_GH93ESX03F70IV	ref|XP_001606646.1|	2e-28	PREDICTED: similar to conserved hypothetical protein [Nasonia vitripennis]
2.0_insect_GH93ESX02DVSUJ	ref|YP_001476403.1|	1e-45	dTDP-glucose 4,6-dehydratase [Serratia proteamaculans 568] gb|ABV39275.1| dTDP-glucose 4,6-dehydratase [Serratia proteamaculans 568]
2.0_insect_GG3J73P03F6DOX	ref|XP_002040811.1|	8e-09	GM22138 [Drosophila sechellia] gb|EDW44364.1| GM22138 [Drosophila sechellia]
2.0_insect_GH93ESX03GIFWP	ref|XP_002124922.1|	5e-10	PREDICTED: similar to C35D10.6 [Ciona intestinalis]
2.0_insect_GH93ESX03HD9KR	ref|XP_001607166.1|	1e-29	PREDICTED: similar to ENSANGP00000013147 [Nasonia vitripennis]
2.0_insect_GH93ESX03G9SGE	ref|XP_966589.1|	8e-08	PREDICTED: similar to kelch repeat protein isoform 1 [Tribolium castaneum] gb|EEZ99669.1| hypothetical protein TcasGA2_TC002426 [Tribolium castaneum]
2.0_insect_GH93ESX01CCFXT	ref|XP_001367447.1|	8e-24	PREDICTED: similar to chromosome 20 open reading frame 54 [Monodelphis domestica]
2.0_insect_isotig04210	ref|XP_001945914.1|	2e-65	PREDICTED: similar to CG13605 CG13605-PA [Acyrthosiphon pisum]
2.0_insect_isotig02679	gb|EFA12479.1|	5e-28	hypothetical protein TcasGA2_TC001503 [Tribolium castaneum]
2.0_insect_isotig02010	gb|EEZ98998.1|	0	hypothetical protein TcasGA2_TC004859 [Tribolium castaneum]
2.0_insect_GH93ESX02D59ZL	ref|XP_395945.2|	7e-20	PREDICTED: similar to CG11164-PA [Apis mellifera]
2.0_insect_isotig01616	ref|XP_311149.3|	1e-122	AGAP000011-PA [Anopheles gambiae str. PEST] gb|EAA06463.3| AGAP000011-PA [Anopheles gambiae str. PEST]
2.0_insect_GH93ESX02DAW9V	gb|EDL12439.1|	8e-09	RIKEN cDNA 2810426N06 [Mus musculus]
2.0_insect_GH93ESX02DFE5Y	ref|NP_001072883.1|	6e-06	5-oxoprolinase (ATP-hydrolysing) [Xenopus (Silurana) tropicalis] gb|AAI25693.1| hypothetical protein MGC145461 [Xenopus (Silurana) tropicalis]
2.0_insect_GH93ESX01AJJS6	emb|CAT00690.1|	2e-39	putative hemomucin [Schistocerca gregaria]
2.0_insect_GH93ESX03G8SNJ	ref|YP_001561959.1|	2e-39	AMP-dependent synthetase and ligase [Delftia acidovorans SPH-1] gb|ABX33574.1| AMP-dependent synthetase and ligase [Delftia acidovorans SPH-1]
2.0_insect_GH93ESX03HBE87	gb|EEZ98815.1|	7e-12	hypothetical protein TcasGA2_TC004421 [Tribolium castaneum]
2.0_insect_GH93ESX03FNXIF	ref|XP_001120470.1|	1e-17	PREDICTED: similar to Ubiquitin conjugating enzyme 4 CG8284-PA [Apis mellifera]
2.0_insect_isotig02027	ref|XP_624761.1|	1e-125	PREDICTED: similar to COP9 constitutive photomorphogenic homolog subunit 3 [Apis mellifera]
2.0_insect_isotig02936	ref|XP_002425565.1|	2e-62	nitrogen fixation protein nifu, putative [Pediculus humanus corporis] gb|EEB12827.1| nitrogen fixation protein nifu, putative [Pediculus humanus corporis]
2.0_insect_isotig00334	ref|NP_001164313.1|	4e-72	peroxidase [Tribolium castaneum]
2.0_insect_isotig02860	ref|XP_002423828.1|	7e-91	conserved hypothetical protein [Pediculus humanus corporis] gb|EEB11090.1| conserved hypothetical protein [Pediculus humanus corporis]
2.0_insect_isotig06033	ref|XP_002160721.1|	2e-48	PREDICTED: similar to GH22067 isoform 1 [Hydra magnipapillata]
2.0_insect_GG3J73P03GR34B	ref|XP_001607449.1|	6e-09	PREDICTED: similar to Ser/Thr-like protein kinase lyk4 [Nasonia vitripennis]
2.0_insect_isotig00383	pdb|1E3J|A	0	Chain A, Ketose Reductase (Sorbitol Dehydrogenase) From Silverleaf Whitefly gb|AAD02817.1| NADP(H)-dependent ketose reductase [Bemisia argentifolii]
2.0_insect_GG3J73P03G85PT	ref|XP_002012653.1|	7e-08	GI21358 [Drosophila mojavensis] gb|EDW19808.1| GI21358 [Drosophila mojavensis]
2.0_insect_GG3J73P03FHHL6	ref|XP_001952193.1|	5e-27	PREDICTED: similar to M6 CG7540-PA [Acyrthosiphon pisum]
2.0_insect_GH93ESX02DDPGG	ref|XP_966642.2|	8e-43	PREDICTED: similar to AGAP011128-PA [Tribolium castaneum]
2.0_insect_GH93ESX03F68DS	ref|XP_969365.1|	1e-31	PREDICTED: similar to ATP-dependent RNA helicase DDX51 [Tribolium castaneum] gb|EEZ99527.1| hypothetical protein TcasGA2_TC000109 [Tribolium castaneum]
2.0_insect_GH93ESX02ENI91	ref|XP_002197582.1|	5e-08	PREDICTED: hypothetical protein [Taeniopygia guttata]
2.0_insect_GG3J73P03GR1JP	ref|XP_002432959.1|	3e-26	BTB/POZ domain-containing protein, putative [Pediculus humanus corporis] gb|EEB20221.1| BTB/POZ domain-containing protein, putative [Pediculus humanus corporis]
2.0_insect_GH93ESX03GDS7K	ref|XP_002425861.1|	8e-30	Homeobox protein TGIF2LX, putative [Pediculus humanus corporis] gb|EEB13123.1| Homeobox protein TGIF2LX, putative [Pediculus humanus corporis]
2.0_insect_isotig00528	ref|XP_969526.1|	1e-117	PREDICTED: similar to AGAP011050-PA [Tribolium castaneum] gb|EEZ99010.1| hypothetical protein TcasGA2_TC004878 [Tribolium castaneum]
2.0_insect_isotig04901	gb|EEZ98488.1|	9e-12	hypothetical protein TcasGA2_TC000985 [Tribolium castaneum]
2.0_insect_GG3J73P03F1V68	ref|XP_970343.2|	7e-35	PREDICTED: similar to Chromodomain-helicase-DNA-binding protein [Tribolium castaneum] gb|EFA11270.1| hypothetical protein TcasGA2_TC010805 [Tribolium castaneum]
2.0_insect_GH93ESX03G0E5L	ref|XP_001603418.1|	8e-09	PREDICTED: similar to rab gdp/gtp exchange factor [Nasonia vitripennis]
2.0_insect_GH93ESX03FWKQ4	gb|EFA08224.1|	3e-09	hypothetical protein TcasGA2_TC005851 [Tribolium castaneum]
2.0_insect_isotig05077	ref|XP_001958259.1|	7e-74	GF10831 [Drosophila ananassae] gb|EDV41065.1| GF10831 [Drosophila ananassae]
2.0_insect_isotig04573	ref|XP_395729.3|	2e-24	PREDICTED: similar to dynactin 2 (p50) [Apis mellifera]
2.0_insect_GG3J73P03GL35I	ref|XP_002602238.1|	4e-21	hypothetical protein BRAFLDRAFT_216752 [Branchiostoma floridae] gb|EEN58250.1| hypothetical protein BRAFLDRAFT_216752 [Branchiostoma floridae]
2.0_insect_GH93ESX01A1QYU	ref|XP_002599082.1|	1e-12	hypothetical protein BRAFLDRAFT_225146 [Branchiostoma floridae] gb|EEN55094.1| hypothetical protein BRAFLDRAFT_225146 [Branchiostoma floridae]
2.0_insect_GH93ESX03F873B	ref|XP_973128.2|	1e-24	PREDICTED: similar to dullard-like protein [Tribolium castaneum]
2.0_insect_isotig04083	ref|XP_002600050.1|	1e-106	hypothetical protein BRAFLDRAFT_122422 [Branchiostoma floridae] gb|EEN56062.1| hypothetical protein BRAFLDRAFT_122422 [Branchiostoma floridae]
2.0_insect_isotig00429	ref|XP_001950896.1|	3e-91	PREDICTED: similar to lola, partial [Acyrthosiphon pisum]
2.0_insect_GG3J73P03F4NU5	ref|XP_001848037.1|	2e-07	conserved hypothetical protein [Culex quinquefasciatus] gb|EDS27530.1| conserved hypothetical protein [Culex quinquefasciatus]
2.0_insect_GG3J73P03GVQX5	ref|XP_001599815.1|	4e-55	PREDICTED: similar to CG7035-PB [Nasonia vitripennis]
2.0_insect_GH93ESX03FQOVS	ref|XP_001945853.1|	1e-23	PREDICTED: similar to FYVE finger containing protein [Acyrthosiphon pisum]
2.0_insect_GH93ESX03HD3EZ	ref|XP_001948299.1|	1e-24	PREDICTED: similar to cytochrome P450 CYP302A1 [Acyrthosiphon pisum]
2.0_insect_GH93ESX03GO4FJ	ref|YP_001566933.1|	1e-52	two component transcriptional regulator [Delftia acidovorans SPH-1] gb|ABX38548.1| two component transcriptional regulator, winged helix family [Delftia acidovorans SPH-1]
2.0_insect_isotig01911	ref|XP_001605937.1|	1e-110	PREDICTED: hypothetical protein [Nasonia vitripennis]
2.0_insect_isotig01825	ref|XP_971437.1|	1e-101	PREDICTED: similar to s-adenosyl-methyl transferase mraw [Tribolium castaneum] gb|EFA07238.1| hypothetical protein TcasGA2_TC010595 [Tribolium castaneum]
2.0_insect_GH93ESX01BURW6	ref|XP_001602740.1|	1e-24	PREDICTED: similar to sec-23 interacting protein P125 [Nasonia vitripennis]
2.0_insect_GG3J73P03F9WLP	ref|XP_969275.1|	6e-15	PREDICTED: similar to AGAP005058-PA [Tribolium castaneum] gb|EFA09229.1| stem cell tumour protein [Tribolium castaneum]
2.0_insect_GH93ESX03HABLD	ref|XP_002431067.1|	2e-26	hypothetical protein Phum_PHUM510030 [Pediculus humanus corporis] gb|EEB18329.1| hypothetical protein Phum_PHUM510030 [Pediculus humanus corporis]
2.0_insect_GH93ESX02DZ909	ref|XP_002410595.1|	4e-14	kelch repeat protein, putative [Ixodes scapularis] gb|EEC04505.1| kelch repeat protein, putative [Ixodes scapularis]
2.0_insect_GH93ESX01BCHZO	ref|XP_001942820.1|	2e-28	PREDICTED: similar to CG33249 CG33249-PA [Acyrthosiphon pisum]
2.0_insect_GH93ESX01BYURG	ref|XP_001943069.1|	3e-23	PREDICTED: similar to predicted protein [Acyrthosiphon pisum]
2.0_insect_GG3J73P03G99BG	gb|EFA00123.1|	2e-06	hypothetical protein TcasGA2_TC002939 [Tribolium castaneum]
2.0_insect_GH93ESX01BZ5X3	ref|XP_394129.2|	3e-42	PREDICTED: similar to mind bomb 1 CG5841-PA [Apis mellifera]
2.0_insect_isotig04614	ref|XP_318487.3|	2e-44	AGAP004031-PA [Anopheles gambiae str. PEST] gb|EAA13601.3| AGAP004031-PA [Anopheles gambiae str. PEST]
2.0_insect_isotig02313	ref|XP_001951537.1|	1e-68	PREDICTED: similar to GA16297-PA [Acyrthosiphon pisum]
2.0_insect_isotig00213	ref|XP_002433179.1|	0	Arginine kinase, putative [Pediculus humanus corporis] gb|EEB20441.1| Arginine kinase, putative [Pediculus humanus corporis]
2.0_insect_GG3J73P03F26R4	gb|EFA06977.1|	7e-28	hypothetical protein TcasGA2_TC009937 [Tribolium castaneum]
2.0_insect_GG3J73P03FRZDE	gb|EFA04051.1|	2e-11	hypothetical protein TcasGA2_TC014283 [Tribolium castaneum]
2.0_insect_GG3J73P03G1S2C	ref|XP_002424532.1|	2e-59	GTP-binding protein Di-Ras2, putative [Pediculus humanus corporis] gb|EEB11794.1| GTP-binding protein Di-Ras2, putative [Pediculus humanus corporis]
2.0_insect_GH93ESX02C41XC	ref|XP_001119944.1|	4e-09	PREDICTED: similar to CG14977-PA [Apis mellifera]
2.0_insect_GH93ESX03GLIXI	ref|XP_002432847.1|	2e-28	valacyclovir hydrolase, putative [Pediculus humanus corporis] gb|EEB20109.1| valacyclovir hydrolase, putative [Pediculus humanus corporis]
2.0_insect_isotig03678	ref|NP_001156051.1|	2e-32	hypothetical protein LOC100158934 [Acyrthosiphon pisum] dbj|BAH71968.1| ACYPI000351 [Acyrthosiphon pisum]
2.0_insect_GH93ESX02DM3QW	ref|XP_002415959.1|	1e-07	phosphatidylethanolamine-binding protein, putative [Ixodes scapularis] gb|EEC19626.1| phosphatidylethanolamine-binding protein, putative [Ixodes scapularis]
2.0_insect_GG3J73P03FHUU4	ref|XP_001601749.1|	8e-17	PREDICTED: similar to phosphatidylethanolamine-binding protein [Nasonia vitripennis]
2.0_insect_GH93ESX03FYCOI	ref|XP_001650404.1|	7e-19	glycoside hydrolases [Aedes aegypti] gb|EAT32728.1| glycoside hydrolases [Aedes aegypti]
2.0_insect_isotig05710	ref|XP_001943117.1|	5e-33	PREDICTED: similar to epithelial membrane protein [Acyrthosiphon pisum]
2.0_insect_GH93ESX01BTQZ8	ref|XP_001986816.1|	2e-10	GH21577 [Drosophila grimshawi] gb|EDW01683.1| GH21577 [Drosophila grimshawi]
2.0_insect_GH93ESX01BYSHS	ref|XP_002730789.1|	2e-15	PREDICTED: multiple coagulation factor deficiency 2-like [Saccoglossus kowalevskii]
2.0_insect_GG3J73P03GF6GO	ref|XP_002732211.1|	7e-27	PREDICTED: CG3194-like [Saccoglossus kowalevskii]
2.0_insect_GG3J73P03F1WOP	ref|YP_001211926.1|	1e-31	acyl-CoA synthetases (AMP-forming)/AMP-acid ligases II [Pelotomaculum thermopropionicum SI] dbj|BAF59557.1| acyl-CoA synthetases (AMP-forming)/AMP-acid ligases II [Pelotomaculum thermopropionicum SI]
2.0_insect_isotig00822	ref|XP_972453.2|	1e-110	PREDICTED: similar to rab6 [Tribolium castaneum]
2.0_insect_GG3J73P03GLLCW	ref|XP_973337.1|	4e-08	PREDICTED: similar to HERPUD family member 2 [Tribolium castaneum] gb|EFA07163.1| hypothetical protein TcasGA2_TC010160 [Tribolium castaneum]
2.0_insect_GH93ESX03F47KH	ref|XP_001863190.1|	1e-08	nitrilase and fragile histidine triad fusion protein NitFhit [Culex quinquefasciatus] gb|EDS38179.1| nitrilase and fragile histidine triad fusion protein NitFhit [Culex quinquefasciatus]
2.0_insect_GH93ESX01A5RX7	gb|EFA12585.1|	9e-23	hypothetical protein TcasGA2_TC001824 [Tribolium castaneum]
2.0_insect_GG3J73P03FMBW1	ref|XP_001090313.1|	1e-13	PREDICTED: Sjogren's syndrome nuclear autoantigen 1 [Macaca mulatta]
2.0_insect_GG3J73P03FPXGI	ref|XP_002427544.1|	6e-27	conserved hypothetical protein [Pediculus humanus corporis] gb|EEB14806.1| conserved hypothetical protein [Pediculus humanus corporis]
2.0_insect_GH93ESX03GON2X	ref|NP_001119639.1|	6e-84	Sec61 alpha 1 subunit [Acyrthosiphon pisum] gb|AAU84942.1| probable transport protein Sec61 alpha subunit [Toxoptera citricida] gb|ABD76381.1| putative transport protein Sec61 alpha subunit [Acyrthosiphon pisum]
2.0_insect_GH93ESX02ENGSW	ref|XP_001605087.1|	9e-15	PREDICTED: similar to fetal alzheimer antigen, falz [Nasonia vitripennis]
2.0_insect_GH93ESX03G4QCP	ref|XP_001943916.1|	4e-41	PREDICTED: similar to conserved hypothetical protein [Acyrthosiphon pisum]
2.0_insect_GH93ESX03G1WBX	ref|XP_002594088.1|	8e-43	hypothetical protein BRAFLDRAFT_118791 [Branchiostoma floridae] gb|EEN50099.1| hypothetical protein BRAFLDRAFT_118791 [Branchiostoma floridae]
2.0_insect_GH93ESX02EFFP5	ref|XP_002425576.1|	8e-19	Chondroitin sulfate proteoglycan 4 precursor, putative [Pediculus humanus corporis] gb|EEB12838.1| Chondroitin sulfate proteoglycan 4 precursor, putative [Pediculus humanus corporis]
2.0_insect_GH93ESX03FKNL5	gb|EFA00871.1|	7e-20	hypothetical protein TcasGA2_TC003774 [Tribolium castaneum]
2.0_insect_GH93ESX02DFOO2	ref|XP_001944168.1|	2e-16	PREDICTED: similar to organic cation transporter [Acyrthosiphon pisum]
2.0_insect_GH93ESX01BYEZF	ref|XP_002431928.1|	1e-24	leucine zipper-ef-hand containing transmembrane protein, putative [Pediculus humanus corporis] gb|EEB19190.1| leucine zipper-ef-hand containing transmembrane protein, putative [Pediculus humanus corporis]
2.0_insect_isotig05213	ref|XP_001647894.1|	5e-08	mixed-lineage leukemia protein, mll [Aedes aegypti] gb|EAT48951.1| mixed-lineage leukemia protein, mll [Aedes aegypti]
2.0_insect_GG3J73P03GGTDS	ref|XP_001943413.1|	2e-17	PREDICTED: similar to glutamate-gated chloride channel [Acyrthosiphon pisum]
2.0_insect_isotig02876	ref|XP_001947489.1|	1e-117	PREDICTED: similar to CG7470 CG7470-PA [Acyrthosiphon pisum]
2.0_insect_GG3J73P03F7RNQ	sp|Q25479.1|NKCL_MANSE	2e-23	RecName: Full=Bumetanide-sensitive sodium-(potassium)-chloride cotransporter; AltName: Full=Na-K-CL symporter gb|AAA75600.1| bumetanide sensitive NaK2Cl cotransporter [Manduca sexta]
2.0_insect_GH93ESX03FNY7I	ref|XP_001606466.1|	1e-14	PREDICTED: similar to ENSANGP00000015016 [Nasonia vitripennis]
2.0_insect_GH93ESX01AUNNW	gb|EEQ35414.1|	4e-24	transcription elongation factor spt6 [Microsporum canis CBS 113480]
2.0_insect_GH93ESX01AF3B2	ref|YP_001565438.1|	2e-77	hypothetical protein Daci_4423 [Delftia acidovorans SPH-1] gb|ABX37053.1| protein of unknown function DUF559 [Delftia acidovorans SPH-1]
2.0_insect_GH93ESX02EJZFZ	gb|EFA06892.1|	1e-19	hypothetical protein TcasGA2_TC009837 [Tribolium castaneum]
2.0_insect_GH93ESX03GY4X8	gb|EFA11733.1|	1e-08	hypothetical protein TcasGA2_TC002382 [Tribolium castaneum]
2.0_insect_GG3J73P03FORV2	ref|XP_001943958.1|	3e-10	PREDICTED: similar to zinc finger protein [Acyrthosiphon pisum]
2.0_insect_isotig00258	dbj|BAH72914.1|	3e-66	ACYPI005885 [Acyrthosiphon pisum]
2.0_insect_GH93ESX02ETOQK	ref|XP_396271.3|	5e-35	PREDICTED: similar to NMDA receptor 2 CG33513-PC, isoform C [Apis mellifera]
2.0_insect_GH93ESX03FHFOZ	ref|XP_392675.2|	5e-07	PREDICTED: similar to Ataxin-2 CG5166-PB, isoform B [Apis mellifera]
2.0_insect_GH93ESX02EKPVO	gb|EEZ97820.1|	1e-40	hypothetical protein TcasGA2_TC000187 [Tribolium castaneum]
2.0_insect_GG3J73P03GO9E6	ref|XP_395965.2|	2e-11	PREDICTED: similar to CG5859-PA [Apis mellifera]
2.0_insect_isotig03913	ref|XP_001606155.1|	7e-93	PREDICTED: similar to RE72989p [Nasonia vitripennis]
2.0_insect_GH93ESX01AMOST	ref|XP_001606952.1|	2e-06	PREDICTED: similar to alanyl-tRNA synthetase [Nasonia vitripennis]
2.0_insect_GG3J73P03FWZI4	ref|XP_002586599.1|	5e-16	hypothetical protein BRAFLDRAFT_248882 [Branchiostoma floridae] gb|EEN42610.1| hypothetical protein BRAFLDRAFT_248882 [Branchiostoma floridae]
2.0_insect_GG3J73P03GTGKR	ref|XP_001606898.1|	1e-32	PREDICTED: hypothetical protein [Nasonia vitripennis]
2.0_insect_GH93ESX03F0BFF	ref|YP_002553687.1|	3e-49	aminopeptidase N [Acidovorax ebreus TPSY] gb|ACM33687.1| aminopeptidase N [Acidovorax ebreus TPSY]
2.0_insect_GH93ESX01AEWNZ	ref|NP_001123317.1|	2e-13	Na[+]-dependent inorganic phosphate cotransporter [Nasonia vitripennis]
2.0_insect_GG3J73P03HA9EH	ref|ZP_04619542.1|	5e-55	Biotin carboxylase [Yersinia aldovae ATCC 35236] gb|EEP96026.1| Biotin carboxylase [Yersinia aldovae ATCC 35236]
2.0_insect_GH93ESX01BR4QI	ref|XP_001088630.1|	5e-07	PREDICTED: similar to zinc finger protein 239 (predicted) [Macaca mulatta]
2.0_insect_GH93ESX03F9V0Z	ref|XP_972498.1|	1e-07	PREDICTED: similar to myb-like, SWIRM and MPN domains 1 [Tribolium castaneum] gb|EFA09787.1| hypothetical protein TcasGA2_TC011929 [Tribolium castaneum]
2.0_insect_GH93ESX01AMOKS	ref|XP_002072041.1|	3e-42	GK22634 [Drosophila willistoni] gb|EDW83027.1| GK22634 [Drosophila willistoni]
2.0_insect_isotig03204	ref|XP_002732053.1|	2e-43	PREDICTED: MGC89952 protein-like [Saccoglossus kowalevskii]
2.0_insect_GG3J73P03GPVAO	ref|XP_624990.2|	8e-06	PREDICTED: similar to SSXT protein (Synovial sarcoma, translocated to X chromosome) (SYT protein) [Apis mellifera]
2.0_insect_GG3J73P03FHD2D	ref|XP_002096430.1|	2e-16	GE25669 [Drosophila yakuba] gb|EDW96142.1| GE25669 [Drosophila yakuba]
2.0_insect_GG3J73P03GWFNS	ref|ZP_03930272.1|	1e-18	ATP dependent protease ATP-binding subunit [Anaerococcus tetradius ATCC 35098] gb|EEI83029.1| ATP dependent protease ATP-binding subunit [Anaerococcus tetradius ATCC 35098]
2.0_insect_isotig06508	ref|XP_001950897.1|	4e-19	PREDICTED: similar to immunoglobulin-binding protein 1 [Acyrthosiphon pisum]
2.0_insect_GH93ESX03GTOCH	ref|XP_002408180.1|	1e-12	metastasis-associated protein, putative [Ixodes scapularis] gb|EEC03958.1| metastasis-associated protein, putative [Ixodes scapularis]
2.0_insect_GH93ESX03GH8YJ	gb|AAL26903.1|AF317634_1	2e-22	HRD1 [Homo sapiens] dbj|BAC24801.1| HRD1 [Homo sapiens]
2.0_insect_isotig06431	ref|XP_002422911.1|	5e-62	protein sidekick precursor, putative [Pediculus humanus corporis] gb|EEB10173.1| protein sidekick precursor, putative [Pediculus humanus corporis]
2.0_insect_isotig01307	ref|XP_002012163.1|	2e-16	GI16582 [Drosophila mojavensis] ref|XP_002012581.1| GI21372 [Drosophila mojavensis] gb|EDW05458.1| GI21372 [Drosophila mojavensis] gb|EDW17294.1| GI16582 [Drosophila mojavensis]
2.0_insect_GG3J73P03FXEUE	ref|XP_002411967.1|	7e-28	chr10 synaptotagmin, putative [Ixodes scapularis] gb|EEC14452.1| chr10 synaptotagmin, putative [Ixodes scapularis]
2.0_insect_GG3J73P03GYYO7	ref|XP_624953.1|	2e-34	PREDICTED: similar to sec10 CG6159-PA [Apis mellifera]
2.0_insect_GG3J73P03FPPR9	ref|XP_002410754.1|	1e-06	zinc finger protein, putative [Ixodes scapularis] gb|EEC04611.1| zinc finger protein, putative [Ixodes scapularis]
2.0_insect_GG3J73P03FJ0PU	ref|XP_972375.2|	8e-07	PREDICTED: similar to AGAP008072-PA [Tribolium castaneum]
2.0_insect_GH93ESX03GKP0N	ref|ZP_06193383.1|	4e-63	aspartate carbamoyltransferase [Serratia odorifera 4Rx13] gb|EFA14155.1| aspartate carbamoyltransferase [Serratia odorifera 4Rx13]
2.0_insect_GH93ESX03GUBCS	ref|XP_002432927.1|	3e-12	hypothetical protein Phum_PHUM604920 [Pediculus humanus corporis] gb|EEB20189.1| hypothetical protein Phum_PHUM604920 [Pediculus humanus corporis]
2.0_insect_GH93ESX01BQZOX	ref|XP_394737.3|	1e-67	PREDICTED: similar to spineless CG6993-PA [Apis mellifera]
2.0_insect_GH93ESX03G8PHT	ref|XP_001945335.1|	2e-26	PREDICTED: similar to malonyl coa-acyl carrier protein transacylase [Acyrthosiphon pisum]
2.0_insect_GH93ESX03GFP4E	ref|XP_395964.3|	4e-08	PREDICTED: similar to Megator CG8274-PA [Apis mellifera]
2.0_insect_isotig04802	ref|XP_001952497.1|	6e-46	PREDICTED: similar to Pantothenate kinase 4 (Pantothenic acid kinase 4) (hPanK4) [Acyrthosiphon pisum]
2.0_insect_GG3J73P03HCAZ5	ref|XP_002425914.1|	8e-09	Condensin complex subunit, putative [Pediculus humanus corporis] gb|EEB13176.1| Condensin complex subunit, putative [Pediculus humanus corporis]
2.0_insect_GG3J73P03FKUMK	ref|XP_624527.2|	6e-32	PREDICTED: similar to CG40196-PA.3 [Apis mellifera]
2.0_insect_GH93ESX01BTQJ4	gb|ACS91344.1|	3e-19	peroxiredoxin [Fenneropenaeus indicus]
2.0_insect_isotig06030	ref|XP_002433242.1|	1e-55	conserved hypothetical protein [Pediculus humanus corporis] gb|EEB20504.1| conserved hypothetical protein [Pediculus humanus corporis]
2.0_insect_GH93ESX01BRK5B	ref|XP_001945460.1|	7e-37	PREDICTED: similar to AGAP009461-PA [Acyrthosiphon pisum]
2.0_insect_isotig04032	emb|CAJ01505.1|	4e-17	hypothetical protein [Manduca sexta]
2.0_insect_GG3J73P03FLJJW	ref|XP_002407925.1|	9e-07	RING finger and SPRY domain-containing protein, putative [Ixodes scapularis] gb|EEC10590.1| RING finger and SPRY domain-containing protein, putative [Ixodes scapularis]
2.0_insect_GH93ESX03HF3Z1	ref|XP_001122578.1|	2e-18	PREDICTED: similar to Rev1 CG12189-PA [Apis mellifera]
2.0_insect_isotig02624	ref|XP_972870.1|	8e-80	PREDICTED: similar to mitochondrial ribosomal protein S2 CG2937-PA [Tribolium castaneum] gb|EEZ99981.1| hypothetical protein TcasGA2_TC002780 [Tribolium castaneum]
2.0_insect_GH93ESX03GM6PT	ref|NP_001123271.1|	2e-35	patched [Nasonia vitripennis]
2.0_insect_GH93ESX02DXN8N	ref|XP_001943430.1|	2e-22	PREDICTED: similar to zinc finger, MYM domain containing 1 [Acyrthosiphon pisum]
2.0_insect_GH93ESX02DVHAK	ref|XP_002429869.1|	3e-26	conserved hypothetical protein [Pediculus humanus corporis] gb|EEB17131.1| conserved hypothetical protein [Pediculus humanus corporis]
2.0_insect_isotig05717	ref|XP_001994428.1|	2e-21	GH16334 [Drosophila grimshawi] gb|EDV91057.1| GH16334 [Drosophila grimshawi]
2.0_insect_GH93ESX01BXL93	ref|YP_001566687.1|	7e-48	glucose-6-phosphate isomerase [Delftia acidovorans SPH-1] gb|ABX38302.1| Glucose-6-phosphate isomerase [Delftia acidovorans SPH-1]
2.0_insect_isotig02310	ref|XP_392683.1|	1e-100	PREDICTED: similar to CG4322-PA isoform 1 [Apis mellifera]
2.0_insect_GG3J73P03GFVVI	emb|CAJ21460.1|	4e-06	cytochrome oxidase subunit I [Bemisia tabaci]
2.0_insect_isotig01518	ref|XP_968840.1|	1e-12	PREDICTED: similar to GA13270-PA [Tribolium castaneum] gb|EFA08456.1| hypothetical protein TcasGA2_TC006103 [Tribolium castaneum]
2.0_insect_isotig00845	ref|XP_001947503.1|	1e-149	PREDICTED: similar to CG33521 CG33521-PA [Acyrthosiphon pisum]
2.0_insect_GH93ESX03GMYBN	ref|XP_002432304.1|	6e-11	protocadherin-15 precursor, putative [Pediculus humanus corporis] gb|EEB19566.1| protocadherin-15 precursor, putative [Pediculus humanus corporis]
2.0_insect_isotig02733	ref|XP_001948480.1|	1e-111	PREDICTED: similar to conserved hypothetical protein [Acyrthosiphon pisum]
2.0_insect_GG3J73P03GWVBM	ref|XP_001971857.1|	9e-06	GG14210 [Drosophila erecta] gb|EDV50883.1| GG14210 [Drosophila erecta]
2.0_insect_GH93ESX02C7XTK	ref|XP_394446.3|	5e-14	PREDICTED: similar to CG7112-PA, partial [Apis mellifera]
2.0_insect_GG3J73P03GR7T7	ref|XP_002424332.1|	1e-21	conserved hypothetical protein [Pediculus humanus corporis] gb|EEB11594.1| conserved hypothetical protein [Pediculus humanus corporis]
2.0_insect_isotig04570	gb|EFA11583.1|	1e-31	insulin-like receptor [Tribolium castaneum]
2.0_insect_GH93ESX02EBSFR	ref|XP_973463.1|	2e-61	PREDICTED: similar to cationic amino acid transporter [Tribolium castaneum] gb|EFA03221.1| hypothetical protein TcasGA2_TC013142 [Tribolium castaneum]
2.0_insect_GH93ESX01ANX1X	ref|YP_001561395.1|	1e-94	glucose-methanol-choline oxidoreductase [Delftia acidovorans SPH-1] gb|ABX33010.1| glucose-methanol-choline oxidoreductase [Delftia acidovorans SPH-1]
2.0_insect_GH93ESX01BX70L	ref|ZP_05133451.1|	6e-67	asparagine synthase [Stenotrophomonas sp. SKA14] gb|EED37512.1| asparagine synthase [Stenotrophomonas sp. SKA14]
2.0_insect_GG3J73P03GPFPE	ref|XP_392697.3|	9e-29	PREDICTED: similar to CG6225-PA [Apis mellifera]
2.0_insect_GH93ESX03G3M10	ref|XP_002428507.1|	1e-15	hypothetical protein Phum_PHUM387840 [Pediculus humanus corporis] gb|EEB15769.1| hypothetical protein Phum_PHUM387840 [Pediculus humanus corporis]
2.0_insect_GH93ESX03F9Z31	ref|XP_002400181.1|	3e-33	RNA polymerase subunit K, putative [Ixodes scapularis] gb|EEC09236.1| RNA polymerase subunit K, putative [Ixodes scapularis]
2.0_insect_GH93ESX02EJARO	ref|XP_392664.2|	4e-14	PREDICTED: similar to Syt7 CG2381-PG, isoform G [Apis mellifera]
2.0_insect_GH93ESX01BL9SG	gb|EFA12566.1|	2e-15	hypothetical protein TcasGA2_TC004195 [Tribolium castaneum]
2.0_insect_isotig04791	ref|YP_001795371.1|	2e-57	cytochrome c oxidase subunit I [Tetranychus urticae] gb|ABY64890.1| cytochrome oxidase subunit I [Tetranychus urticae] gb|ACA97090.1| cytochrome c oxidase subunit I [Tetranychus urticae]
2.0_insect_GG3J73P03G4XZ5	ref|XP_002049817.1|	1e-07	GJ20537 [Drosophila virilis] gb|EDW61010.1| GJ20537 [Drosophila virilis]
2.0_insect_GH93ESX03GBNDH	ref|XP_001950955.1|	2e-48	PREDICTED: similar to leucine-rich transmembrane protein, putative [Acyrthosiphon pisum]
2.0_insect_GH93ESX02D8KR2	ref|YP_001563678.1|	2e-64	fumarate hydratase [Delftia acidovorans SPH-1] gb|ABX35293.1| fumarate hydratase, class II [Delftia acidovorans SPH-1]
2.0_insect_isotig06087	ref|XP_001946685.1|	4e-06	PREDICTED: hypothetical protein [Acyrthosiphon pisum]
2.0_insect_isotig06068	ref|XP_391944.3|	6e-65	PREDICTED: similar to rhea CG6831-PA, partial [Apis mellifera]
2.0_insect_isotig02891	ref|XP_625105.1|	1e-63	PREDICTED: similar to CG40042-PA.3 [Apis mellifera]
2.0_insect_GH93ESX03HDM28	ref|YP_001561078.1|	1e-46	tRNA uridine 5-carboxymethylaminomethyl modification enzyme GidA [Delftia acidovorans SPH-1] sp|A9BQJ1.1|MNMG_DELAS RecName: Full=tRNA uridine 5-carboxymethylaminomethyl modification enzyme mnmG; AltName: Full=Glucose-inhibited division protein A gb|ABX32693.1| glucose inhibited division protein A [Delftia acidovorans SPH-1]
2.0_insect_GH93ESX03F5XDU	ref|XP_001943117.1|	8e-16	PREDICTED: similar to epithelial membrane protein [Acyrthosiphon pisum]
2.0_insect_GH93ESX03FLQ22	ref|XP_968073.1|	4e-15	PREDICTED: similar to Longevity assurance gene 1 CG3576-PB [Tribolium castaneum]
2.0_insect_GH93ESX02CZY48	gb|EEZ97282.1|	6e-22	hypothetical protein TcasGA2_TC011086 [Tribolium castaneum]
2.0_insect_GG3J73P03FVZCI	ref|XP_002399997.1|	2e-19	conserved hypothetical protein [Ixodes scapularis] gb|EEC15729.1| conserved hypothetical protein [Ixodes scapularis]
2.0_insect_GG3J73P03GCK0Q	ref|XP_001605087.1|	8e-30	PREDICTED: similar to fetal alzheimer antigen, falz [Nasonia vitripennis]
2.0_insect_GG3J73P03GXSSA	ref|XP_001217076.1|	1e-71	delta-aminolevulinic acid dehydratase [Aspergillus terreus NIH2624] gb|EAU30623.1| delta-aminolevulinic acid dehydratase [Aspergillus terreus NIH2624]
2.0_insect_GH93ESX01AXEUN	ref|XP_397001.2|	1e-06	PREDICTED: similar to CG7549-PA, isoform A [Apis mellifera]
2.0_insect_GG3J73P03G7MT4	ref|NP_001129413.1|	6e-67	ribosomal protein S3 [Acyrthosiphon pisum] dbj|BAH71881.1| ACYPI005949 [Acyrthosiphon pisum]
2.0_insect_GH93ESX01BLSJ4	gb|ABO61416.1|	2e-35	alpha tubulin [Choanoflagellida sp. Z2171C]
2.0_insect_GH93ESX02EHMEY	gb|ACG76267.1|	3e-23	histone 2B [Amblyomma americanum]
2.0_insect_GH93ESX01CAYDI	ref|XP_001979607.1|	4e-14	GG16341 [Drosophila erecta] gb|EDV48565.1| GG16341 [Drosophila erecta]
2.0_insect_GH93ESX02ER4KQ	ref|XP_002475553.1|	2e-19	40S ribosomal protein S23 [Postia placenta Mad-698-R] gb|EED79262.1| 40S ribosomal protein S23 [Postia placenta Mad-698-R]
2.0_insect_GH93ESX02EOBQA	ref|NP_001037476.1|	4e-13	p260 [Bombyx mori] gb|AAB53257.1| p260 [Bombyx mori]
2.0_insect_isotig03313	ref|XP_001848417.1|	7e-40	conserved hypothetical protein [Culex quinquefasciatus] gb|EDS28298.1| conserved hypothetical protein [Culex quinquefasciatus]
2.0_insect_GG3J73P03GB4FZ	ref|XP_974904.1|	7e-50	PREDICTED: similar to Suv4-20 CG13363-PA [Tribolium castaneum] gb|EFA02617.1| hypothetical protein TcasGA2_TC008337 [Tribolium castaneum]
2.0_insect_GG3J73P03GMCHV	ref|XP_002430154.1|	7e-31	Diacylglycerol O-acyltransferase, putative [Pediculus humanus corporis] gb|EEB17416.1| Diacylglycerol O-acyltransferase, putative [Pediculus humanus corporis]
2.0_insect_GH93ESX01A2I9M	ref|XP_001209517.1|	2e-32	conserved hypothetical protein [Aspergillus terreus NIH2624] gb|EAU29664.1| conserved hypothetical protein [Aspergillus terreus NIH2624]
2.0_insect_isotig03758	ref|XP_001601796.1|	3e-34	PREDICTED: similar to conserved hypothetical protein [Nasonia vitripennis]
2.0_insect_GH93ESX01BX5BH	ref|XP_002426620.1|	3e-10	conserved hypothetical protein [Pediculus humanus corporis] gb|EEB13882.1| conserved hypothetical protein [Pediculus humanus corporis]
2.0_insect_isotig00582	ref|NP_001155485.1|	8e-45	myofilin isoform b [Acyrthosiphon pisum] ref|NP_001156710.1| myofilin isoform b [Acyrthosiphon pisum] dbj|BAH72895.1| ACYPI002609 [Acyrthosiphon pisum]
2.0_insect_GG3J73P03HCBNK	ref|YP_933690.1|	6e-40	argininosuccinate synthase [Azoarcus sp. BH72] sp|A1K7J8.1|ASSY_AZOSB RecName: Full=Argininosuccinate synthase; AltName: Full=Citrulline--aspartate ligase emb|CAL94803.1| ArgG protein [Azoarcus sp. BH72]
2.0_insect_GH93ESX03GYTUX	ref|XP_969478.1|	3e-18	PREDICTED: similar to CG5758 CG5758-PA [Tribolium castaneum] gb|EFA04327.1| hypothetical protein TcasGA2_TC014621 [Tribolium castaneum]
2.0_insect_GH93ESX02C8GI6	ref|XP_002422618.1|	3e-15	aminomethyltransferase,putative [Pediculus humanus corporis] gb|EEB09880.1| aminomethyltransferase,putative [Pediculus humanus corporis]
2.0_insect_GH93ESX03GHSDQ	ref|XP_001949869.1|	2e-07	PREDICTED: similar to Fanconi anemia, complementation group A [Acyrthosiphon pisum]
2.0_insect_GH93ESX02ED20S	ref|XP_002046853.1|	1e-27	GJ12262 [Drosophila virilis] gb|EDW69195.1| GJ12262 [Drosophila virilis]
2.0_insect_GH93ESX01B2XC4	ref|XP_002623704.1|	4e-66	vacuolar protein sorting-associated protein 26 [Ajellomyces dermatitidis SLH14081] gb|EEQ70885.1| vacuolar protein sorting-associated protein 26 [Ajellomyces dermatitidis SLH14081] gb|EEQ90464.1| vacuolar protein sorting-associated protein 26 [Ajellomyces dermatitidis ER-3]
2.0_insect_isotig01052	gb|AAS77767.1|	1e-104	NADH dehydrogenase subunit 1 [Bemisia argentifolii]
2.0_insect_isotig05230	ref|XP_001632081.1|	3e-09	predicted protein [Nematostella vectensis] gb|EDO40018.1| predicted protein [Nematostella vectensis]
2.0_insect_GH93ESX02DHX1X	ref|XP_002055874.1|	3e-19	GJ10623 [Drosophila virilis] gb|EDW58986.1| GJ10623 [Drosophila virilis]
2.0_insect_isotig02833	ref|XP_001607505.1|	1e-59	PREDICTED: similar to vacuolar sorting protein [Nasonia vitripennis]
2.0_insect_isotig04540	ref|XP_319288.2|	8e-22	scavenger receptor class B, croquemort type (AGAP010133-PA) [Anopheles gambiae str. PEST] gb|EAA13815.3| scavenger receptor class B, croquemort type (AGAP010133-PA) [Anopheles gambiae str. PEST]
2.0_insect_GH93ESX03GG2K2	ref|XP_001608220.1|	1e-32	PREDICTED: similar to putative calcium-binding protein p22 [Nasonia vitripennis]
2.0_insect_isotig01549	ref|XP_002597328.1|	1e-34	hypothetical protein BRAFLDRAFT_66468 [Branchiostoma floridae] gb|EEN53340.1| hypothetical protein BRAFLDRAFT_66468 [Branchiostoma floridae]
2.0_insect_GG3J73P03GUGXT	ref|ZP_04062046.1|	4e-78	dihydroorotase [Streptococcus salivarius SK126] gb|EEK10033.1| dihydroorotase [Streptococcus salivarius SK126]
2.0_insect_GH93ESX03G88DE	ref|XP_001943738.1|	6e-26	PREDICTED: similar to MGC83083 protein [Acyrthosiphon pisum]
2.0_insect_GH93ESX02EVDUF	ref|XP_002425881.1|	6e-13	conserved hypothetical protein [Pediculus humanus corporis] gb|EEB13143.1| conserved hypothetical protein [Pediculus humanus corporis]
2.0_insect_GG3J73P03GKU9B	ref|YP_086814.1|	1e-10	NADH dehydrogenase subunit 2 [Bemisia tabaci] gb|AAU14204.1| NADH dehydrogenase subunit II [Bemisia tabaci]
2.0_insect_isotig05648	ref|XP_392221.3|	7e-13	PREDICTED: similar to CG14998-PA, isoform A [Apis mellifera]
2.0_insect_GG3J73P03GYPIF	ref|XP_001121600.1|	4e-06	PREDICTED: similar to Centromere/kinetochore protein zw10 homolog [Apis mellifera]
2.0_insect_GH93ESX03G1KYK	ref|XP_971883.1|	3e-09	PREDICTED: similar to Numb-associated kinase [Tribolium castaneum] gb|EEZ99550.1| hypothetical protein TcasGA2_TC000132 [Tribolium castaneum]
2.0_insect_GH93ESX02DFJ0G	gb|EEF11751.1|	4e-67	predicted protein [Populus trichocarpa]
2.0_insect_GG3J73P03HEEVM	ref|XP_002001427.1|	2e-34	GI21981 [Drosophila mojavensis] gb|EDW16888.1| GI21981 [Drosophila mojavensis]
2.0_insect_GH93ESX02DP2Y0	gb|ABC96259.1|	2e-39	carbamoylphosphate synthetase [Heleodromia sp. JKM-2006]
2.0_insect_GH93ESX03F9L9O	ref|XP_002422552.1|	4e-11	conserved hypothetical protein [Pediculus humanus corporis] gb|EEB09814.1| conserved hypothetical protein [Pediculus humanus corporis]
2.0_insect_GH93ESX02C4YCR	dbj|BAH70834.1|	2e-21	ACYPI001085 [Acyrthosiphon pisum]
2.0_insect_GH93ESX01AFGB0	ref|XP_002431395.1|	1e-14	conserved hypothetical protein [Pediculus humanus corporis] gb|EEB18657.1| conserved hypothetical protein [Pediculus humanus corporis]
2.0_insect_isotig05367	ref|XP_001949485.1|	1e-64	PREDICTED: similar to AGAP010734-PA, partial [Acyrthosiphon pisum]
2.0_insect_GG3J73P03FXZ82	ref|XP_001952198.1|	3e-14	PREDICTED: similar to aquaporin [Acyrthosiphon pisum]
2.0_insect_GH93ESX01BO5TE	ref|XP_002562886.1|	9e-37	Pc20g03340 [Penicillium chrysogenum Wisconsin 54-1255] emb|CAP85663.1| Pc20g03340 [Penicillium chrysogenum Wisconsin 54-1255]
2.0_insect_GH93ESX01B2EGN	ref|XP_394347.3|	1e-11	PREDICTED: similar to Protein C12orf4 [Apis mellifera]
2.0_insect_GG3J73P03G4Q1S	ref|XP_001120018.1|	2e-06	PREDICTED: similar to mitochondrial ribosomal protein L1 CG7494-PA [Apis mellifera]
2.0_insect_GH93ESX01AN12K	ref|XP_001944806.1|	2e-16	PREDICTED: similar to LOC398372 protein [Acyrthosiphon pisum]
2.0_insect_GH93ESX01BZ80G	ref|XP_001606978.1|	1e-17	PREDICTED: similar to actin [Nasonia vitripennis]
2.0_insect_GH93ESX03GFJ97	ref|XP_001596050.1|	7e-47	hypothetical protein SS1G_02266 [Sclerotinia sclerotiorum 1980] gb|EDN99412.1| hypothetical protein SS1G_02266 [Sclerotinia sclerotiorum 1980]
2.0_insect_GG3J73P03FZJPB	ref|XP_001949613.1|	1e-11	PREDICTED: similar to ORF 2; 5 end undetermined; putative [Acyrthosiphon pisum]
2.0_insect_GH93ESX03FWWWD	ref|XP_002425972.1|	3e-06	paramyosin, long form, putative [Pediculus humanus corporis] gb|EEB13234.1| paramyosin, long form, putative [Pediculus humanus corporis]
2.0_insect_isotig06131	ref|XP_001808932.1|	6e-43	PREDICTED: similar to nitrate, fromate, iron dehydrogenase [Tribolium castaneum] gb|EFA09440.1| hypothetical protein TcasGA2_TC010652 [Tribolium castaneum]
2.0_insect_GH93ESX02C8K0P	ref|XP_001946371.1|	1e-07	PREDICTED: similar to AGAP001549-PA [Acyrthosiphon pisum]
2.0_insect_isotig05621	ref|XP_002428047.1|	6e-13	dendritic cell-specific transmembrane protein, putative [Pediculus humanus corporis] gb|EEB15309.1| dendritic cell-specific transmembrane protein, putative [Pediculus humanus corporis]
2.0_insect_GG3J73P03FHKH2	ref|XP_001867209.1|	1e-24	conserved hypothetical protein [Culex quinquefasciatus] gb|EDS44643.1| conserved hypothetical protein [Culex quinquefasciatus]
2.0_insect_GH93ESX02DROZ1	ref|XP_394455.3|	7e-58	PREDICTED: similar to SAC domain-containing protein 3 [Apis mellifera]
2.0_insect_GH93ESX02ESEP1	ref|XP_970914.1|	2e-10	PREDICTED: similar to CG13124 CG13124-PA [Tribolium castaneum] gb|EFA04338.1| hypothetical protein TcasGA2_TC014632 [Tribolium castaneum]
2.0_insect_GH93ESX03FR1N6	ref|YP_001566236.1|	4e-47	alkyl hydroperoxide reductase/ Thiol specific antioxidant/ Mal allergen [Delftia acidovorans SPH-1] gb|ABX37851.1| alkyl hydroperoxide reductase/ Thiol specific antioxidant/ Mal allergen [Delftia acidovorans SPH-1]
2.0_insect_GH93ESX03G7NQT	ref|XP_002429723.1|	7e-36	equilibrative nucleoside transporter, putative [Pediculus humanus corporis] gb|EEB16985.1| equilibrative nucleoside transporter, putative [Pediculus humanus corporis]
2.0_insect_isotig05583	ref|XP_002429842.1|	6e-23	hypothetical protein Phum_PHUM452850 [Pediculus humanus corporis] gb|EEB17104.1| hypothetical protein Phum_PHUM452850 [Pediculus humanus corporis]
2.0_insect_isotig03817	ref|NP_001155181.1|	3e-51	small ribonucleoprotein particle protein B [Apis mellifera]
2.0_insect_GH93ESX03F7RBP	ref|XP_002425085.1|	2e-12	conserved hypothetical protein [Pediculus humanus corporis] gb|EEB12347.1| conserved hypothetical protein [Pediculus humanus corporis]
2.0_insect_GG3J73P03F6W7I	ref|XP_001865011.1|	8e-11	conserved hypothetical protein [Culex quinquefasciatus] gb|EDS41070.1| conserved hypothetical protein [Culex quinquefasciatus]
2.0_insect_GG3J73P03GKIAI	ref|YP_001561811.1|	1e-90	gamma-glutamyltransferase [Delftia acidovorans SPH-1] gb|ABX33426.1| Gamma-glutamyltransferase [Delftia acidovorans SPH-1]
2.0_insect_GH93ESX02C9AQZ	ref|XP_313828.2|	2e-09	AGAP004528-PA [Anopheles gambiae str. PEST] gb|EAA09295.2| AGAP004528-PA [Anopheles gambiae str. PEST]
2.0_insect_GH93ESX02EJ52T	ref|YP_001564658.1|	1e-91	acylamide amidohydrolase [Delftia acidovorans SPH-1] sp|A9C011.1|AMIE_DELAS RecName: Full=Aliphatic amidase; AltName: Full=Acylamide amidohydrolase gb|ABX36273.1| Nitrilase/cyanide hydratase and apolipoprotein N-acyltransferase [Delftia acidovorans SPH-1]
2.0_insect_GH93ESX01AVDNN	ref|XP_313365.4|	6e-08	AGAP003605-PA [Anopheles gambiae str. PEST] gb|EAA08832.5| AGAP003605-PA [Anopheles gambiae str. PEST]
2.0_insect_GH93ESX01AZBTG	ref|XP_001606830.1|	2e-27	PREDICTED: similar to GA13644-PA [Nasonia vitripennis]
2.0_insect_GH93ESX01BCLJT	emb|CAQ15102.1|	2e-15	novel protein [Danio rerio]
2.0_insect_GH93ESX03GPNGE	ref|XP_316624.3|	4e-14	cuticular protein 72, RR-2 family (AGAP006597-PA) [Anopheles gambiae str. PEST] gb|EAA10970.4| cuticular protein 72, RR-2 family (AGAP006597-PA) [Anopheles gambiae str. PEST]
2.0_insect_GG3J73P03HF6QZ	ref|NP_001102595.1|	4e-18	hypothetical protein LOC498866 [Rattus norvegicus] gb|EDM14450.1| similar to FLJ32921 protein (predicted) [Rattus norvegicus]
2.0_insect_GH93ESX03G5HZ4	ref|YP_001563104.1|	6e-59	ABC transporter related [Delftia acidovorans SPH-1] gb|ABX34719.1| ABC transporter related [Delftia acidovorans SPH-1]
2.0_insect_GH93ESX02DHD4J	ref|XP_973706.1|	4e-26	PREDICTED: similar to coagulation factor VIII-associated protein [Tribolium castaneum]
2.0_insect_isotig03108	ref|XP_971897.1|	2e-71	PREDICTED: similar to metalloprotease [Tribolium castaneum] gb|EEZ97922.1| hypothetical protein TcasGA2_TC000308 [Tribolium castaneum]
2.0_insect_isotig01054	ref|XP_001602432.1|	1e-86	PREDICTED: similar to GA12584-PA [Nasonia vitripennis]
2.0_insect_GH93ESX01AWV81	ref|XP_001945638.1|	3e-19	PREDICTED: similar to alpha-glucosidase isozyme I, partial [Acyrthosiphon pisum]
2.0_insect_GH93ESX03GYWFZ	ref|XP_002661874.1|	6e-09	PREDICTED: zinc finger protein 300-like [Danio rerio]
2.0_insect_GH93ESX02DODXJ	tpg|DAA06120.1|	5e-07	TPA_inf: cathepsin B [Toxoptera citricida]
2.0_insect_GG3J73P03FYBNM	ref|XP_001946970.1|	2e-54	PREDICTED: similar to conserved hypothetical protein [Acyrthosiphon pisum]
2.0_insect_GH93ESX03HGF7F	ref|YP_002553397.1|	3e-59	3-hydroxybutyryl-CoA dehydrogenase [Acidovorax ebreus TPSY] gb|ACM33397.1| 3-hydroxybutyryl-CoA dehydrogenase [Acidovorax ebreus TPSY]
2.0_insect_GH93ESX02D6YBX	ref|XP_001948150.1|	3e-06	PREDICTED: similar to Cad88C CG3389-PA [Acyrthosiphon pisum]
2.0_insect_GH93ESX01BZS1X	ref|XP_001948845.1|	1e-29	PREDICTED: similar to Graf CG8948-PA [Acyrthosiphon pisum]
2.0_insect_GH93ESX02ED58K	ref|XP_002431512.1|	8e-13	trf2 protein, putative [Pediculus humanus corporis] gb|EEB18774.1| trf2 protein, putative [Pediculus humanus corporis]
2.0_insect_isotig05977	ref|NP_001122113.1|	7e-55	neuron navigator 2 [Xenopus (Silurana) tropicalis] gb|AAI67466.1| LOC733744 protein [Xenopus (Silurana) tropicalis]
2.0_insect_GG3J73P03F6LJ1	ref|XP_002430382.1|	1e-18	ATP-binding cassette subfamily E, member 1 [Pediculus humanus corporis] gb|EEB17644.1| ATP-binding cassette subfamily E, member 1 [Pediculus humanus corporis]
2.0_insect_GH93ESX03HB0HV	ref|ZP_06069323.1|	8e-19	Na+-dependent transporter [Acinetobacter lwoffii SH145] gb|EEY90318.1| Na+-dependent transporter [Acinetobacter lwoffii SH145]
2.0_insect_GG3J73P03GHPKH	ref|XP_001605281.1|	2e-29	PREDICTED: similar to BTB (POZ) domain containing 9 [Nasonia vitripennis]
2.0_insect_isotig04226	ref|XP_002006019.1|	4e-33	GI18774 [Drosophila mojavensis] gb|EDW09954.1| GI18774 [Drosophila mojavensis]
2.0_insect_GG3J73P03GOC59	ref|XP_001943471.1|	9e-08	PREDICTED: similar to GA16165-PA, partial [Acyrthosiphon pisum]
2.0_insect_GH93ESX03F73XQ	ref|XP_001952006.1|	3e-48	PREDICTED: similar to plekhh1 [Acyrthosiphon pisum]
2.0_insect_GH93ESX02DXA26	gb|AAZ15235.1|	3e-07	reverse transcriptase [Aedes aegypti]
2.0_insect_GH93ESX03HFET6	ref|XP_002132479.1|	3e-18	GA27739 [Drosophila pseudoobscura pseudoobscura] gb|EDY69881.1| GA27739 [Drosophila pseudoobscura pseudoobscura]
2.0_insect_GH93ESX01AMWA2	ref|XP_001984609.1|	9e-39	GH14935 [Drosophila grimshawi] gb|EDV96957.1| GH14935 [Drosophila grimshawi]
2.0_insect_isotig05511	emb|CAX68236.1|	7e-59	dicer-1 [Blattella germanica]
2.0_insect_isotig06706	ref|XP_001842088.1|	3e-19	conserved hypothetical protein [Culex quinquefasciatus] gb|EDS37626.1| conserved hypothetical protein [Culex quinquefasciatus]
2.0_insect_GH93ESX03G61O0	ref|YP_984452.1|	2e-63	dehydratase [Acidovorax sp. JS42] gb|ABM40376.1| MaoC domain protein dehydratase [Acidovorax sp. JS42]
2.0_insect_GH93ESX01BDRYY	ref|XP_001121487.1|	3e-20	PREDICTED: similar to 5-oxoprolinase (ATP-hydrolysing) [Apis mellifera]
2.0_insect_isotig02383	ref|XP_394628.3|	4e-94	PREDICTED: similar to lethal (2) 01424 CG3845-PB, isoform B [Apis mellifera]
2.0_insect_GG3J73P03FP88Y	ref|XP_001995061.1|	4e-19	GH22840 [Drosophila grimshawi] gb|EDV98133.1| GH22840 [Drosophila grimshawi]
2.0_insect_GH93ESX03GB43N	ref|XP_002083161.1|	1e-21	GD13586 [Drosophila simulans] gb|EDX08746.1| GD13586 [Drosophila simulans]
2.0_insect_GH93ESX03GS1V0	gb|ACH45066.1|	2e-06	putative phosphatidylethanolamine-binding protein variant 1 [Taeniopygia guttata]
2.0_insect_GG3J73P03F7JBU	ref|XP_002590287.1|	6e-40	hypothetical protein BRAFLDRAFT_279360 [Branchiostoma floridae] gb|EEN46298.1| hypothetical protein BRAFLDRAFT_279360 [Branchiostoma floridae]
2.0_insect_GH93ESX03GHD28	ref|XP_397402.2|	5e-48	PREDICTED: similar to katanin 60 CG10229-PA [Apis mellifera]
2.0_insect_GH93ESX02EJH7D	ref|XP_001945840.1|	8e-06	PREDICTED: similar to pol-like protein [Acyrthosiphon pisum]
2.0_insect_isotig06702	ref|XP_002060819.1|	2e-13	GK20249 [Drosophila willistoni] gb|EDW71805.1| GK20249 [Drosophila willistoni]
2.0_insect_GH93ESX03HFKGR	ref|XP_001599910.1|	1e-07	PREDICTED: similar to l-asparaginase i [Nasonia vitripennis]
2.0_insect_GH93ESX01AWRQJ	emb|CBE70885.1|	2e-19	elongation factor-1 alpha [Hyposcada illinissa aesion]
2.0_insect_GG3J73P03GUCOX	ref|ZP_06688259.1|	7e-84	enoyl-CoA hydratase/isomerase/3-hydroxyacyl-CoA dehydrogenase [Achromobacter piechaudii ATCC 43553] gb|EFF74787.1| enoyl-CoA hydratase/isomerase/3-hydroxyacyl-CoA dehydrogenase [Achromobacter piechaudii ATCC 43553]
2.0_insect_GH93ESX02ELFGV	ref|XP_001948092.1|	2e-17	PREDICTED: similar to formin 3 CG33556-PA, partial [Acyrthosiphon pisum]
2.0_insect_GH93ESX03FMIAU	ref|XP_002422972.1|	6e-07	pentraxin, putative [Pediculus humanus corporis] gb|EEB10234.1| pentraxin, putative [Pediculus humanus corporis]
2.0_insect_GH93ESX02DJWLR	ref|XP_001759129.1|	2e-06	predicted protein [Physcomitrella patens subsp. patens] gb|EDQ76198.1| predicted protein [Physcomitrella patens subsp. patens]
2.0_insect_GH93ESX02EIRMU	ref|XP_001849425.1|	4e-07	para-hydroxybenzoate-polyprenyltransferase, mitochondrial [Culex quinquefasciatus] gb|EDS30204.1| para-hydroxybenzoate-polyprenyltransferase, mitochondrial [Culex quinquefasciatus]
2.0_insect_GH93ESX03F2SZI	gb|EEE70470.1|	3e-38	predicted protein [Populus trichocarpa]
2.0_insect_GG3J73P03F26EK	ref|XP_001912137.1|	6e-11	unnamed protein product [Podospora anserina] emb|CAP73966.1| unnamed protein product [Podospora anserina]
2.0_insect_GH93ESX03FVSVO	ref|XP_001272049.1|	4e-54	N-terminal acetyltransferase catalytic subunit (NAT1), putative [Aspergillus clavatus NRRL 1] gb|EAW10623.1| N-terminal acetyltransferase catalytic subunit (NAT1), putative [Aspergillus clavatus NRRL 1]
2.0_insect_GH93ESX02D0IB7	ref|YP_001481120.1|	2e-79	D-ribose transporter ATP binding protein [Serratia proteamaculans 568] gb|ABV43992.1| ABC transporter-related protein [Serratia proteamaculans 568]
2.0_insect_GG3J73P03F15E9	ref|XP_001951758.1|	1e-26	PREDICTED: similar to IL-16, partial [Acyrthosiphon pisum]
2.0_insect_GH93ESX03FVHOW	gb|ACS92724.1|	6e-17	cytochrome P450 CYP6cm1 [Bemisia tabaci]
2.0_insect_GH93ESX02DWVV8	ref|XP_001662500.1|	4e-32	lysosomal acid lipase, putative [Aedes aegypti] gb|EAT35492.1| lysosomal acid lipase, putative [Aedes aegypti]
2.0_insect_GH93ESX01B8Y3Q	ref|XP_001942820.1|	2e-28	PREDICTED: similar to CG33249 CG33249-PA [Acyrthosiphon pisum]
2.0_insect_GG3J73P03GQB6F	ref|ZP_03002842.1|	4e-52	8-amino-7-oxononanoate synthase [Escherichia coli 53638] gb|EDU65874.1| 8-amino-7-oxononanoate synthase [Escherichia coli 53638]
2.0_insect_GH93ESX03F4HT0	ref|ZP_06190276.1|	6e-20	aldehyde dehydrogenase [Serratia odorifera 4Rx13] gb|EFA16972.1| aldehyde dehydrogenase [Serratia odorifera 4Rx13]
2.0_insect_GH93ESX01BZ4QZ	ref|XP_001662984.1|	1e-12	hypothetical protein AaeL_AAEL003021 [Aedes aegypti] gb|EAT45714.1| hypothetical protein AaeL_AAEL003021 [Aedes aegypti]
2.0_insect_GG3J73P03GV3VP	ref|YP_002498910.1|	3e-62	short-chain dehydrogenase/reductase SDR [Methylobacterium nodulans ORS 2060] gb|ACL58607.1| short-chain dehydrogenase/reductase SDR [Methylobacterium nodulans ORS 2060]
2.0_insect_isotig06099	ref|XP_001945214.1|	2e-15	PREDICTED: similar to Uncharacterized protein C14orf138 [Acyrthosiphon pisum]
2.0_insect_GH93ESX03G2RTH	ref|XP_002433106.1|	2e-26	RNA 3' terminal phosphate cyclase, putative [Pediculus humanus corporis] gb|EEB20368.1| RNA 3' terminal phosphate cyclase, putative [Pediculus humanus corporis]
2.0_insect_GH93ESX01BOEE2	ref|XP_002157346.1|	9e-26	PREDICTED: similar to ubiquitin-activating enzyme 5 [Hydra magnipapillata]
2.0_insect_GG3J73P03F8RT9	ref|XP_002432405.1|	5e-10	hypothetical protein Phum_PHUM582420 [Pediculus humanus corporis] gb|EEB19667.1| hypothetical protein Phum_PHUM582420 [Pediculus humanus corporis]
2.0_insect_isotig06560	gb|EFA02991.1|	2e-07	hypothetical protein TcasGA2_TC010410 [Tribolium castaneum]
2.0_insect_isotig05001	ref|XP_001946781.1|	9e-56	PREDICTED: similar to pseudouridylate synthase [Acyrthosiphon pisum]
2.0_insect_isotig00297	gb|ABM55572.1|	2e-88	putative ribosomal protein L11 [Maconellicoccus hirsutus]
2.0_insect_GH93ESX03GYY67	ref|XP_795436.2|	1e-29	PREDICTED: similar to phosphatidylserine receptor long form [Strongylocentrotus purpuratus] ref|XP_001195394.1| PREDICTED: similar to phosphatidylserine receptor long form [Strongylocentrotus purpuratus]
2.0_insect_GH93ESX01A2J4D	ref|XP_002426607.1|	1e-37	conserved hypothetical protein [Pediculus humanus corporis] gb|EEB13869.1| conserved hypothetical protein [Pediculus humanus corporis]
2.0_insect_GH93ESX03GSGJD	ref|XP_001952092.1|	8e-56	PREDICTED: similar to muscle myosin heavy chain isoform 1 [Acyrthosiphon pisum]
2.0_insect_GG3J73P03F3YPZ	ref|XP_001946312.1|	1e-32	PREDICTED: similar to conserved hypothetical protein [Acyrthosiphon pisum]
2.0_insect_GH93ESX03GQO39	ref|XP_001942820.1|	2e-28	PREDICTED: similar to CG33249 CG33249-PA [Acyrthosiphon pisum]
2.0_insect_GH93ESX03GZAVV	ref|XP_002427125.1|	8e-16	conserved hypothetical protein [Pediculus humanus corporis] gb|EEB14387.1| conserved hypothetical protein [Pediculus humanus corporis]
2.0_insect_GH93ESX03FNXVQ	ref|XP_973252.2|	2e-50	PREDICTED: similar to GA19195-PA [Tribolium castaneum]
2.0_insect_GH93ESX03F7E5M	ref|XP_759469.1|	5e-94	hypothetical protein UM03322.1 [Ustilago maydis 521] gb|EAK84309.1| hypothetical protein UM03322.1 [Ustilago maydis 521]
2.0_insect_GG3J73P03FE6OO	ref|XP_394455.3|	2e-48	PREDICTED: similar to SAC domain-containing protein 3 [Apis mellifera]
2.0_insect_isotig05608	ref|XP_001986862.1|	8e-28	GH20300 [Drosophila grimshawi] gb|EDW01729.1| GH20300 [Drosophila grimshawi]
2.0_insect_GH93ESX03G4THO	ref|XP_001602150.1|	8e-17	PREDICTED: similar to DnaJ domain protein [Nasonia vitripennis]
2.0_insect_GH93ESX03G0GJT	ref|XP_002426989.1|	1e-24	CDC42 GTPase-activating protein, putative [Pediculus humanus corporis] gb|EEB14251.1| CDC42 GTPase-activating protein, putative [Pediculus humanus corporis]
2.0_insect_GH93ESX03G39SE	dbj|BAC82595.1|	3e-09	reverse transcriptase [Anopheles gambiae]
2.0_insect_GH93ESX01ANFX1	gb|ABR27875.1|	4e-10	myosin 2 light chain [Triatoma infestans]
2.0_insect_isotig02380	ref|XP_001600817.1|	1e-145	PREDICTED: similar to conserved hypothetical protein [Nasonia vitripennis]
2.0_insect_GG3J73P03F18W2	ref|NP_001004528.1|	9e-08	RAB3 GTPase activating protein subunit 2 (non-catalytic) [Danio rerio] emb|CAD61269.1| novel protein similar to human RAB3 GTPase-activating protein (RAB3GAP) [Danio rerio]
2.0_insect_isotig02046	gb|EFA10390.1|	1e-164	hypothetical protein TcasGA2_TC012621 [Tribolium castaneum]
2.0_insect_GG3J73P03G9MBT	ref|XP_002431590.1|	3e-10	laminin A chain, putative [Pediculus humanus corporis] gb|EEB18852.1| laminin A chain, putative [Pediculus humanus corporis]
2.0_insect_GH93ESX01B2XT5	ref|XP_002088321.1|	6e-16	GE13066 [Drosophila yakuba] gb|EDW88033.1| GE13066 [Drosophila yakuba]
2.0_insect_GG3J73P03GFFE8	gb|EFA12480.1|	4e-12	hypothetical protein TcasGA2_TC001504 [Tribolium castaneum]
2.0_insect_GH93ESX01BZDCO	ref|XP_001943832.1|	5e-08	PREDICTED: similar to AGAP001236-PA [Acyrthosiphon pisum]
2.0_insect_GH93ESX03GHYNE	ref|XP_001999254.1|	8e-11	GI24412 [Drosophila mojavensis] gb|EDW14715.1| GI24412 [Drosophila mojavensis]
2.0_insect_GH93ESX03FXGIX	ref|XP_001809986.1|	3e-14	PREDICTED: similar to AGAP011732-PA [Tribolium castaneum] gb|EFA01463.1| hypothetical protein TcasGA2_TC007009 [Tribolium castaneum]
2.0_insect_GH93ESX03G5YH4	ref|ZP_06685827.1|	4e-31	ferrichrome ABC superfamily ATP binding cassette transporter, ABC protein [Achromobacter piechaudii ATCC 43553] gb|EFF77362.1| ferrichrome ABC superfamily ATP binding cassette transporter, ABC protein [Achromobacter piechaudii ATCC 43553]
2.0_insect_isotig01195	sp|P31729.2|OV16_ONCVO	1e-30	RecName: Full=OV-16 antigen; Flags: Precursor
2.0_insect_GH93ESX03F91VG	ref|XP_002432879.1|	2e-46	anaphase-promoting complex subunit, putative [Pediculus humanus corporis] gb|EEB20141.1| anaphase-promoting complex subunit, putative [Pediculus humanus corporis]
2.0_insect_GG3J73P03G6KLM	ref|XP_392146.2|	3e-40	PREDICTED: similar to CG5978-PA isoform 1 [Apis mellifera]
2.0_insect_GG3J73P03GTYIE	ref|NP_956735.1|	3e-52	hypothetical protein LOC393413 [Danio rerio] sp|Q6TEP1.2|F91A1_DANRE RecName: Full=Protein FAM91A1 gb|AAH54922.1| Family with sequence similarity 91, member A1 [Danio rerio] emb|CAK11119.1| family with sequence similarity 91, member A1 [Danio rerio]
2.0_insect_GH93ESX02C1O9N	ref|ZP_06639317.1|	6e-57	cysteine synthase B [Serratia odorifera DSM 4582] gb|EFE95679.1| cysteine synthase B [Serratia odorifera DSM 4582]
2.0_insect_GH93ESX03F77LG	ref|XP_001653269.1|	1e-21	cadherin [Aedes aegypti] gb|EAT39806.1| cadherin [Aedes aegypti]
2.0_insect_GH93ESX03F0Z0O	ref|XP_001602214.1|	2e-06	PREDICTED: similar to tRNA-dihydrouridine synthase [Nasonia vitripennis]
2.0_insect_GH93ESX03F1TFP	ref|XP_002601729.1|	4e-07	hypothetical protein BRAFLDRAFT_121193 [Branchiostoma floridae] gb|EEN57741.1| hypothetical protein BRAFLDRAFT_121193 [Branchiostoma floridae]
2.0_insect_GH93ESX02DOF0I	ref|XP_972154.1|	4e-27	PREDICTED: similar to MRAS2, putative [Tribolium castaneum] gb|EEZ97409.1| hypothetical protein TcasGA2_TC011238 [Tribolium castaneum]
2.0_insect_GG3J73P03G02MT	ref|XP_002428072.1|	6e-06	hypothetical protein Phum_PHUM361850 [Pediculus humanus corporis] gb|EEB15334.1| hypothetical protein Phum_PHUM361850 [Pediculus humanus corporis]
2.0_insect_GH93ESX03G6757	ref|XP_002426497.1|	3e-13	conserved hypothetical protein [Pediculus humanus corporis] gb|EEB13759.1| conserved hypothetical protein [Pediculus humanus corporis]
2.0_insect_GH93ESX03HCH3W	ref|XP_001944922.1|	8e-09	PREDICTED: similar to amino acid transporter [Acyrthosiphon pisum]
2.0_insect_GG3J73P03G08NM	ref|XP_396860.3|	5e-55	PREDICTED: similar to Bicaudal C CG4824-PA, isoform A [Apis mellifera]
2.0_insect_GH93ESX03HFUC7	ref|XP_002160126.1|	3e-25	PREDICTED: similar to F59H6.5 [Hydra magnipapillata]
2.0_insect_GG3J73P03F8L92	ref|XP_002426261.1|	2e-10	conserved hypothetical protein [Pediculus humanus corporis] gb|EEB13523.1| conserved hypothetical protein [Pediculus humanus corporis]
2.0_insect_GG3J73P03FX6UT	ref|XP_392069.3|	3e-24	PREDICTED: similar to ATP-dependent RNA helicase abstrakt (DEAD box protein abstrakt) isoform 1 [Apis mellifera]
2.0_insect_GH93ESX02EMLTK	ref|YP_001562103.1|	9e-55	carbamoyl-phosphate synthase L chain ATP-binding [Delftia acidovorans SPH-1] gb|ABX33718.1| Carbamoyl-phosphate synthase L chain ATP-binding [Delftia acidovorans SPH-1]
2.0_insect_GH93ESX02D93OH	ref|XP_001605616.1|	3e-10	PREDICTED: similar to ATP-dependent RNA helicase [Nasonia vitripennis]
2.0_insect_GH93ESX02D0KED	dbj|BAG48180.1|	4e-40	phosphatase and tensin [Gryllus bimaculatus]
2.0_insect_isotig06222	ref|XP_002426626.1|	1e-62	hypothetical protein Phum_PHUM263920 [Pediculus humanus corporis] gb|EEB13888.1| hypothetical protein Phum_PHUM263920 [Pediculus humanus corporis]
2.0_insect_GG3J73P03GL4YF	ref|XP_624131.1|	1e-12	PREDICTED: similar to RhoGEF4 CG8606-PA, isoform A [Apis mellifera]
2.0_insect_GH93ESX03GFNFL	ref|XP_001950793.1|	3e-17	PREDICTED: similar to MICAL-like CG11259-PA, partial [Acyrthosiphon pisum]
2.0_insect_GH93ESX02EHSLD	ref|XP_002426106.1|	6e-33	glutathione-S-transferase theta, GST, putative [Pediculus humanus corporis] gb|EEB13368.1| glutathione-S-transferase theta, GST, putative [Pediculus humanus corporis]
2.0_insect_isotig03475	ref|XP_001601116.1|	9e-39	PREDICTED: hypothetical protein [Nasonia vitripennis]
2.0_insect_GG3J73P03G6UQ5	ref|XP_002426063.1|	5e-41	STIP1 homology and u box-containing protein, putative [Pediculus humanus corporis] gb|EEB13325.1| STIP1 homology and u box-containing protein, putative [Pediculus humanus corporis]
2.0_insect_GG3J73P03G0AHH	ref|XP_002434454.1|	2e-31	potassium-dependent sodium-calcium exchanger, putative [Ixodes scapularis] gb|EEC07278.1| potassium-dependent sodium-calcium exchanger, putative [Ixodes scapularis]
2.0_insect_GH93ESX02D06Y3	ref|YP_001561914.1|	9e-70	nuclear protein SET [Delftia acidovorans SPH-1] gb|ABX33529.1| nuclear protein SET [Delftia acidovorans SPH-1]
2.0_insect_GG3J73P03G2WLW	ref|XP_002571763.1|	1e-12	hypothetical protein [Schistosoma mansoni] emb|CAZ27993.1| 13 kDa deflagellation-inducible protein, putative [Schistosoma mansoni]
2.0_insect_GG3J73P03FQNRX	gb|EFA02517.1|	1e-09	hypothetical protein TcasGA2_TC008222 [Tribolium castaneum]
2.0_insect_GG3J73P03G2ZWJ	gb|EFA07691.1|	3e-07	hypothetical protein TcasGA2_TC030765 [Tribolium castaneum]
2.0_insect_isotig02452	ref|XP_001946607.1|	1e-167	PREDICTED: similar to CG10333 CG10333-PA [Acyrthosiphon pisum]
2.0_insect_GG3J73P03F99ZA	ref|XP_001948871.1|	2e-26	PREDICTED: similar to ATP-dependent RNA helicase [Acyrthosiphon pisum]
2.0_insect_GG3J73P03HDWOY	ref|YP_002423353.1|	4e-36	ATP-dependent helicase HrpB [Methylobacterium chloromethanicum CM4] gb|ACK85425.1| ATP-dependent helicase HrpB [Methylobacterium chloromethanicum CM4]
2.0_insect_GG3J73P03G2DFS	ref|XP_001121403.1|	8e-08	PREDICTED: similar to CG3918-PA [Apis mellifera]
2.0_insect_GH93ESX03FP0OL	ref|XP_002431692.1|	2e-57	Titin, putative [Pediculus humanus corporis] gb|EEB18954.1| Titin, putative [Pediculus humanus corporis]
2.0_insect_GH93ESX01BM392	ref|XP_001604701.1|	3e-48	PREDICTED: similar to wd-repeat protein [Nasonia vitripennis]
2.0_insect_GG3J73P03F1ZNN	gb|EER40835.1|	9e-37	60S ribosomal protein L23 [Ajellomyces capsulatus H143]
2.0_insect_GH93ESX03GMEFI	ref|XP_001843467.1|	1e-08	dihydropyridine-sensitive l-type calcium channel [Culex quinquefasciatus] gb|EDS32626.1| dihydropyridine-sensitive l-type calcium channel [Culex quinquefasciatus]
2.0_insect_isotig00704	ref|NP_001038957.1|	2e-20	ubiquinol-cytochrome C reductase complex 14kD subunit [Bombyx mori] gb|ABF71568.1| ubiquinol-cytochrome C reductase complex 14kD subunit [Bombyx mori]
2.0_insect_GG3J73P03GBS8X	ref|ZP_05134867.1|	2e-69	lactoylglutathione lyase [Stenotrophomonas sp. SKA14] gb|EED38928.1| lactoylglutathione lyase [Stenotrophomonas sp. SKA14]
2.0_insect_GG3J73P03F7DH6	ref|XP_001985121.1|	2e-10	GH14686 [Drosophila grimshawi] gb|EDV97469.1| GH14686 [Drosophila grimshawi]
2.0_insect_isotig00975	ref|XP_001660030.1|	1e-141	hexokinase [Aedes aegypti] gb|EAT38748.1| hexokinase [Aedes aegypti]
2.0_insect_GH93ESX01BNE24	ref|XP_001946729.1|	7e-29	PREDICTED: similar to DNA ligase IV [Acyrthosiphon pisum]
2.0_insect_isotig01944	ref|XP_002430488.1|	1e-124	Hrp65 protein, putative [Pediculus humanus corporis] gb|EEB17750.1| Hrp65 protein, putative [Pediculus humanus corporis]
2.0_insect_isotig00627	ref|XP_967474.2|	1e-25	PREDICTED: similar to Larval cuticle protein A3A (TM-A3A) (TM-LCP A3A) [Tribolium castaneum]
2.0_insect_GG3J73P03HD2S4	ref|XP_001948708.1|	1e-27	PREDICTED: similar to AGAP003037-PA [Acyrthosiphon pisum]
2.0_insect_GH93ESX01AENYH	gb|ABX00766.1|	0	LP09626p [Drosophila melanogaster]
2.0_insect_GH93ESX03GE3P4	ref|XP_001944922.1|	2e-11	PREDICTED: similar to amino acid transporter [Acyrthosiphon pisum]
2.0_insect_GH93ESX03GELOV	ref|XP_001658314.1|	1e-48	phosphoinositide-binding protein, putative [Aedes aegypti] gb|EAT47709.1| phosphoinositide-binding protein, putative [Aedes aegypti]
2.0_insect_GH93ESX02ELEAY	ref|XP_001944205.1|	9e-15	PREDICTED: similar to cytochrome P450 [Acyrthosiphon pisum]
2.0_insect_GH93ESX01BNTB4	ref|XP_002064150.1|	4e-21	GK20009 [Drosophila willistoni] gb|EDW75136.1| GK20009 [Drosophila willistoni]
2.0_insect_GH93ESX03GQZ23	ref|XP_002424716.1|	4e-48	hypothetical protein Phum_PHUM148130 [Pediculus humanus corporis] gb|EEB11978.1| hypothetical protein Phum_PHUM148130 [Pediculus humanus corporis]
2.0_insect_GH93ESX02D8C1Q	ref|XP_002428466.1|	6e-43	limbic system-associated membrane protein precursor, putative [Pediculus humanus corporis] gb|EEB15728.1| limbic system-associated membrane protein precursor, putative [Pediculus humanus corporis]
2.0_insect_GG3J73P03GN9HZ	gb|ACY26014.1|	2e-12	cytochrome b [Aulacorthum cirsicola]
2.0_insect_GH93ESX03G87FA	ref|XP_002423640.1|	2e-24	conserved hypothetical protein [Pediculus humanus corporis] gb|EEB10902.1| conserved hypothetical protein [Pediculus humanus corporis]
2.0_insect_GG3J73P03G409M	gb|ACJ12781.1|	2e-28	70 kDa heat shock protein [Pyrrhocoris apterus]
2.0_insect_GH93ESX02CWCTC	ref|XP_001604941.1|	3e-47	PREDICTED: similar to myosin x [Nasonia vitripennis]
2.0_insect_GG3J73P03GAQ6I	ref|XP_001603997.1|	6e-17	PREDICTED: similar to DNA replication factor Cdt1 [Nasonia vitripennis]
2.0_insect_GH93ESX02EUOLJ	ref|XP_624739.1|	2e-29	PREDICTED: similar to solute carrier family 25 (carnitine/acylcarnitine translocase), member 20 [Apis mellifera]
2.0_insect_GH93ESX03GGBS7	ref|XP_002132011.1|	7e-07	PREDICTED: similar to High density lipoprotein binding protein (vigilin) [Ciona intestinalis]
2.0_insect_GG3J73P03FRPFJ	ref|XP_002003667.1|	2e-07	GI18038 [Drosophila mojavensis] gb|EDW13109.1| GI18038 [Drosophila mojavensis]
2.0_insect_GH93ESX02D7Z5V	ref|XP_001604128.1|	4e-36	PREDICTED: similar to F-box protein 28 (predicted) [Nasonia vitripennis]
2.0_insect_GH93ESX03GI4ZR	ref|XP_973218.1|	3e-08	PREDICTED: similar to CG13827 CG13827-PA [Tribolium castaneum] gb|EEZ97396.1| hypothetical protein TcasGA2_TC011223 [Tribolium castaneum]
2.0_insect_isotig00495	ref|XP_001945387.1|	1e-133	PREDICTED: similar to alpha-aminoadipate aminotransferase [Acyrthosiphon pisum]
2.0_insect_isotig05913	ref|XP_002425105.1|	1e-42	Copine-8, putative [Pediculus humanus corporis] gb|EEB12367.1| Copine-8, putative [Pediculus humanus corporis]
2.0_insect_contig00040	dbj|BAG12118.1|	2e-31	vitellogenin [Lethocerus deyrollei]
2.0_insect_GG3J73P03GMDPI	ref|NP_881571.1|	8e-50	acetyl-CoA carboxylase biotin carboxylase subunit [Bordetella pertussis Tohama I] ref|NP_886066.1| acetyl-CoA carboxylase biotin carboxylase subunit [Bordetella parapertussis 12822] ref|NP_890923.1| acetyl-CoA carboxylase biotin carboxylase subunit [Bordetella bronchiseptica RB50] emb|CAE43267.1| biotin carboxylase [Bordetella pertussis Tohama I] emb|CAE39199.1| biotin carboxylase [Bordetella par…
2.0_insect_GG3J73P03FZMDY	ref|XP_002432829.1|	5e-42	zinc finger protein DHHC domain containing protein, putative [Pediculus humanus corporis] gb|EEB20091.1| zinc finger protein DHHC domain containing protein, putative [Pediculus humanus corporis]
2.0_insect_GH93ESX03HCHZT	ref|XP_001537293.1|	6e-09	hypothetical protein HCAG_07602 [Ajellomyces capsulatus NAm1] gb|EDN11149.1| hypothetical protein HCAG_07602 [Ajellomyces capsulatus NAm1]
2.0_insect_isotig00350	ref|XP_001602440.1|	3e-74	PREDICTED: similar to GA15457-PA [Nasonia vitripennis]
2.0_insect_GG3J73P03FZ27O	ref|XP_971966.2|	2e-12	PREDICTED: similar to CG3756 CG3756-PA [Tribolium castaneum]
2.0_insect_isotig03911	ref|XP_392370.2|	2e-31	PREDICTED: similar to cornetto CG32386-PA isoform 1 [Apis mellifera]
2.0_insect_GH93ESX03HAVWK	ref|XP_001915019.1|	2e-24	PREDICTED: similar to lysosomal alpha-mannosidase [Equus caballus]
2.0_insect_GG3J73P03GNAN1	ref|XP_001793765.1|	2e-56	hypothetical protein SNOG_03186 [Phaeosphaeria nodorum SN15] gb|EAT89917.1| hypothetical protein SNOG_03186 [Phaeosphaeria nodorum SN15]
2.0_insect_GH93ESX02CW5CA	ref|NP_690024.1|	2e-10	UDP-glucuronosyltransferase 2B1 [Mus musculus] gb|AAH27200.1| UDP glucuronosyltransferase 2 family, polypeptide B1 [Mus musculus] dbj|BAC34254.1| unnamed protein product [Mus musculus] gb|EDL37971.1| UDP glucuronosyltransferase 2 family, polypeptide B1 [Mus musculus]
2.0_insect_isotig01907	ref|XP_001600558.1|	3e-73	PREDICTED: similar to FTP3 [Nasonia vitripennis]
2.0_insect_GG3J73P03FGO0G	ref|XP_002197390.1|	7e-16	PREDICTED: origin recognition complex, subunit 1 [Taeniopygia guttata]
2.0_insect_isotig02827	ref|XP_001946597.1|	8e-87	PREDICTED: similar to AGAP005710-PA [Acyrthosiphon pisum]
2.0_insect_GG3J73P03F3NRE	ref|XP_002430102.1|	6e-35	transcription factor Sox-2, putative [Pediculus humanus corporis] gb|EEB17364.1| transcription factor Sox-2, putative [Pediculus humanus corporis]
2.0_insect_isotig06388	ref|XP_002426836.1|	3e-70	ubiquitin-activating enzyme E1b, putative [Pediculus humanus corporis] gb|EEB14098.1| ubiquitin-activating enzyme E1b, putative [Pediculus humanus corporis]
2.0_insect_GG3J73P03F37OY	ref|XP_002607243.1|	8e-06	hypothetical protein BRAFLDRAFT_104472 [Branchiostoma floridae] gb|EEN63253.1| hypothetical protein BRAFLDRAFT_104472 [Branchiostoma floridae]
2.0_insect_GH93ESX03F1CXB	ref|XP_001944168.1|	3e-15	PREDICTED: similar to organic cation transporter [Acyrthosiphon pisum]
2.0_insect_isotig04841	ref|XP_002428446.1|	3e-28	trichohyalin, putative [Pediculus humanus corporis] gb|EEB15708.1| trichohyalin, putative [Pediculus humanus corporis]
2.0_insect_GH93ESX01BE3L4	emb|CAZ65617.1|	5e-19	cytochrome P450 [Nilaparvata lugens]
2.0_insect_isotig01107	ref|XP_001945966.1|	2e-78	PREDICTED: similar to CG15117 CG15117-PA [Acyrthosiphon pisum]
2.0_insect_GH93ESX01BRR0I	ref|NP_001156216.1|	6e-52	hypothetical protein LOC100165609 [Acyrthosiphon pisum] dbj|BAH71151.1| ACYPI006544 [Acyrthosiphon pisum]
2.0_insect_GH93ESX03FHFD6	ref|XP_002432458.1|	1e-08	serine/threonine-protein kinase MRCK beta, putative [Pediculus humanus corporis] gb|EEB19720.1| serine/threonine-protein kinase MRCK beta, putative [Pediculus humanus corporis]
2.0_insect_GH93ESX03F6X7X	ref|XP_002430006.1|	1e-36	protein vav, putative [Pediculus humanus corporis] gb|EEB17268.1| protein vav, putative [Pediculus humanus corporis]
2.0_insect_isotig00686	ref|XP_002432536.1|	1e-106	serine/threonine-protein phosphatase PP2A 65 kDa regulatory subunit, putative [Pediculus humanus corporis] gb|EEB19798.1| serine/threonine-protein phosphatase PP2A 65 kDa regulatory subunit, putative [Pediculus humanus corporis]
2.0_insect_GH93ESX03F4MAR	ref|NP_001018551.2|	2e-31	CTD (carboxy-terminal domain, RNA polymerase II, polypeptide A) small phosphatase 1 [Danio rerio] emb|CAQ15457.1| novel protein similar to H.sapiens CTDSPL, CTD (carboxy-terminal domain, RNA polymerase II, polypeptide A) small phosphatase-like (CTDSPL, zgc:113169) [Danio rerio]
2.0_insect_GH93ESX03G224W	ref|XP_001604142.1|	3e-44	PREDICTED: similar to conserved hypothetical protein [Nasonia vitripennis]
2.0_insect_GG3J73P03GVEL9	ref|XP_001601460.1|	9e-74	PREDICTED: similar to mothers against dpp protein [Nasonia vitripennis]
2.0_insect_GG3J73P03FW1K9	ref|XP_001652775.1|	6e-38	odd skipped, putative [Aedes aegypti] gb|EAT40864.1| odd skipped, putative [Aedes aegypti]
2.0_insect_GG3J73P03GUEG0	ref|XP_002429581.1|	8e-19	class D atypical G-protein coupled receptor GPRfz3, putative [Pediculus humanus corporis] gb|EEB16843.1| class D atypical G-protein coupled receptor GPRfz3, putative [Pediculus humanus corporis]
2.0_insect_GH93ESX03F6LEC	ref|XP_001947101.1|	2e-18	PREDICTED: similar to mCG121291 [Acyrthosiphon pisum]
2.0_insect_isotig01717	ref|XP_001952048.1|	0	PREDICTED: similar to Probable nucleolar GTP-binding protein 1 [Acyrthosiphon pisum]
2.0_insect_GH93ESX02EU66L	ref|XP_002425880.1|	1e-45	titin, putative [Pediculus humanus corporis] gb|EEB13142.1| titin, putative [Pediculus humanus corporis]
2.0_insect_GG3J73P03F2TUV	ref|XP_002380870.1|	7e-50	mitochondrial phosphate carrier protein, putative [Aspergillus flavus NRRL3357] gb|EED48969.1| mitochondrial phosphate carrier protein, putative [Aspergillus flavus NRRL3357]
2.0_insect_GG3J73P03G6DC2	ref|XP_393162.2|	5e-12	PREDICTED: similar to CG6511-PA [Apis mellifera]
2.0_insect_isotig00839	ref|XP_623196.2|	0	PREDICTED: similar to CG8036-PB, isoform B isoform 1 [Apis mellifera]
2.0_insect_GH93ESX03F1053	ref|XP_001603741.1|	7e-18	PREDICTED: similar to ENSANGP00000025183 [Nasonia vitripennis]
2.0_insect_GH93ESX03GHZIA	dbj|BAE38781.1|	1e-23	unnamed protein product [Mus musculus] dbj|BAE42895.1| unnamed protein product [Mus musculus] dbj|BAE42955.1| unnamed protein product [Mus musculus] gb|EDL05608.1| mCG2665, isoform CRA_c [Mus musculus]
2.0_insect_GH93ESX01AX376	ref|XP_002431056.1|	2e-24	conserved hypothetical protein [Pediculus humanus corporis] gb|EEB18318.1| conserved hypothetical protein [Pediculus humanus corporis]
2.0_insect_GG3J73P03GJ0XC	ref|ZP_06688833.1|	4e-31	aconitate hydratase 1 [Achromobacter piechaudii ATCC 43553] gb|EFF74221.1| aconitate hydratase 1 [Achromobacter piechaudii ATCC 43553]
2.0_insect_GH93ESX01B4LP4	ref|XP_001202239.1|	4e-07	PREDICTED: similar to CG18735-PA, partial [Strongylocentrotus purpuratus] ref|XP_001199552.1| PREDICTED: similar to CG18735-PA, partial [Strongylocentrotus purpuratus]
2.0_insect_isotig00726	ref|XP_002425619.1|	0	T-complex protein 1 subunit theta, putative [Pediculus humanus corporis] gb|EEB12881.1| T-complex protein 1 subunit theta, putative [Pediculus humanus corporis]
2.0_insect_GH93ESX02DYXX4	gb|EEZ97284.1|	1e-12	hypothetical protein TcasGA2_TC011088 [Tribolium castaneum]
2.0_insect_GG3J73P03GNWWY	ref|XP_392702.3|	3e-14	PREDICTED: similar to CG30387-PB, isoform B [Apis mellifera]
2.0_insect_GH93ESX01BOZAB	ref|XP_001942896.1|	1e-17	PREDICTED: similar to protease m1 zinc metalloprotease [Acyrthosiphon pisum]
2.0_insect_GG3J73P03G6C4D	ref|XP_002426287.1|	2e-14	Furin-1 precursor, putative [Pediculus humanus corporis] gb|EEB13549.1| Furin-1 precursor, putative [Pediculus humanus corporis]
2.0_insect_GH93ESX01BHJ15	ref|YP_001628648.1|	6e-50	2-deoxy-D-gluconate 3-dehydrogenase [Bordetella petrii DSM 12804] emb|CAP40377.1| 2-deoxy-D-gluconate 3-dehydrogenase [Bordetella petrii]
2.0_insect_GH93ESX02DCWOQ	ref|XP_002424332.1|	4e-16	conserved hypothetical protein [Pediculus humanus corporis] gb|EEB11594.1| conserved hypothetical protein [Pediculus humanus corporis]
2.0_insect_GH93ESX01AKTUK	ref|XP_002422882.1|	2e-06	C-terminal pdz ligand of neuronal nitric oxide synthase protein, putative [Pediculus humanus corporis] gb|EEB10144.1| C-terminal pdz ligand of neuronal nitric oxide synthase protein, putative [Pediculus humanus corporis]
2.0_insect_isotig01712	ref|XP_391994.1|	0	PREDICTED: similar to Aconitase CG9244-PB [Apis mellifera]
2.0_insect_GH93ESX02C52X4	ref|YP_001562288.1|	2e-40	glutathione S-transferase domain-containing protein [Delftia acidovorans SPH-1] gb|ABX33903.1| Glutathione S-transferase domain [Delftia acidovorans SPH-1]
2.0_insect_isotig03323	gb|ACY95333.1|	6e-61	ribosomal biogenesis protein RLP24 [Manduca sexta]
2.0_insect_GH93ESX03HAWG2	gb|EFA12050.1|	7e-34	hypothetical protein TcasGA2_TC001467 [Tribolium castaneum]
2.0_insect_isotig00781	ref|XP_624068.1|	2e-54	PREDICTED: similar to CG12118-PA, isoform A [Apis mellifera]
2.0_insect_isotig05386	ref|YP_856307.1|	1e-40	NADH dehydrogenase subunit M [Aeromonas hydrophila subsp. hydrophila ATCC 7966] gb|ABK36451.1| NADH-quinone oxidoreductase chain m [Aeromonas hydrophila subsp. hydrophila ATCC 7966]
2.0_insect_GH93ESX02DGPVI	ref|XP_001805126.1|	6e-44	hypothetical protein SNOG_14959 [Phaeosphaeria nodorum SN15] gb|EAT77502.1| hypothetical protein SNOG_14959 [Phaeosphaeria nodorum SN15]
2.0_insect_GH93ESX01AKJV9	ref|XP_002431802.1|	3e-07	C-terminal-binding protein, putative [Pediculus humanus corporis] gb|EEB19064.1| C-terminal-binding protein, putative [Pediculus humanus corporis]
2.0_insect_GH93ESX01A1DQV	emb|CAA26447.1|	6e-22	unnamed protein product [Drosophila melanogaster]
2.0_insect_GG3J73P03GLK9T	ref|XP_001950762.1|	4e-18	PREDICTED: similar to toll [Acyrthosiphon pisum]
2.0_insect_GH93ESX03HDL0E	ref|XP_002598773.1|	5e-15	hypothetical protein BRAFLDRAFT_278610 [Branchiostoma floridae] gb|EEN54785.1| hypothetical protein BRAFLDRAFT_278610 [Branchiostoma floridae]
2.0_insect_GG3J73P03F0Q32	ref|XP_001605548.1|	1e-27	PREDICTED: similar to odd Oz protein [Nasonia vitripennis]
2.0_insect_GH93ESX02EEN00	ref|XP_396145.2|	2e-27	PREDICTED: similar to CG5196-PA, isoform A [Apis mellifera]
2.0_insect_GH93ESX03GSNM1	ref|XP_002430289.1|	4e-08	conserved hypothetical protein [Pediculus humanus corporis] gb|EEB17551.1| conserved hypothetical protein [Pediculus humanus corporis]
2.0_insect_GH93ESX03HAAQI	gb|EFA05982.1|	4e-42	hypothetical protein TcasGA2_TC008808 [Tribolium castaneum]
2.0_insect_GH93ESX01AOWS2	ref|XP_001949713.1|	3e-46	PREDICTED: similar to dynein heavy chain [Acyrthosiphon pisum]
2.0_insect_GH93ESX03GETSZ	ref|XP_001951933.1|	3e-12	PREDICTED: similar to KRAB-A domain containing 2 [Acyrthosiphon pisum]
2.0_insect_GH93ESX01A1RNK	ref|XP_001946407.1|	2e-22	PREDICTED: similar to CG10806 CG10806-PB, partial [Acyrthosiphon pisum]
2.0_insect_GH93ESX03F12WU	ref|XP_002432304.1|	6e-11	protocadherin-15 precursor, putative [Pediculus humanus corporis] gb|EEB19566.1| protocadherin-15 precursor, putative [Pediculus humanus corporis]
2.0_insect_GH93ESX03F1RS5	gb|EFA09958.1|	2e-20	hypothetical protein TcasGA2_TC012115 [Tribolium castaneum]
2.0_insect_isotig01295	ref|XP_001605487.1|	4e-46	PREDICTED: similar to mitogen-activated protein-binding protein-interacting protein [Nasonia vitripennis]
2.0_insect_GH93ESX01BBZQG	ref|XP_002427469.1|	5e-10	fetal alzheimer antigen, falz, putative [Pediculus humanus corporis] gb|EEB14731.1| fetal alzheimer antigen, falz, putative [Pediculus humanus corporis]
2.0_insect_GG3J73P03FOJL1	gb|ACS45389.1|	3e-12	tachykinin precursor [Rhodnius prolixus]
2.0_insect_GH93ESX02ERP7S	ref|XP_001944872.1|	2e-12	PREDICTED: similar to AGAP001102-PA [Acyrthosiphon pisum]
2.0_insect_GH93ESX03GUAKY	ref|XP_002432278.1|	2e-19	ATP-dependent RNA helicase, putative [Pediculus humanus corporis] gb|EEB19540.1| ATP-dependent RNA helicase, putative [Pediculus humanus corporis]
2.0_insect_GH93ESX01BMCJZ	gb|ACO52077.1|	2e-37	Probable ribosome biogenesis protein RLP24 [Rana catesbeiana]
2.0_insect_GH93ESX03HCV79	ref|XP_002168789.1|	1e-13	PREDICTED: hypothetical protein [Hydra magnipapillata]
2.0_insect_GH93ESX02C589K	ref|XP_001943565.1|	1e-09	PREDICTED: similar to sugar transporter, partial [Acyrthosiphon pisum]
2.0_insect_isotig04888	ref|XP_002428771.1|	7e-12	conserved hypothetical protein [Pediculus humanus corporis] gb|EEB16033.1| conserved hypothetical protein [Pediculus humanus corporis]
2.0_insect_GH93ESX02C0ICT	ref|XP_970654.1|	3e-28	PREDICTED: similar to AGAP007413-PA [Tribolium castaneum] gb|EFA01060.1| hypothetical protein TcasGA2_TC003978 [Tribolium castaneum]
2.0_insect_GH93ESX03GYT8U	gb|EEE70470.1|	8e-42	predicted protein [Populus trichocarpa]
2.0_insect_GH93ESX03GQY6Q	ref|NP_001017619.1|	3e-09	dicarbonyl/L-xylulose reductase [Danio rerio] gb|AAH93141.1| Dicarbonyl/L-xylulose reductase [Danio rerio]
2.0_insect_GG3J73P03FH6NW	ref|XP_001601132.1|	1e-30	PREDICTED: similar to RE14437p [Nasonia vitripennis]
2.0_insect_GG3J73P03F50N5	ref|XP_552490.3|	9e-09	AGAP011754-PA [Anopheles gambiae str. PEST] gb|EAL38875.3| AGAP011754-PA [Anopheles gambiae str. PEST]
2.0_insect_GH93ESX02DWDBG	ref|XP_001358905.2|	5e-15	GA10227 [Drosophila pseudoobscura pseudoobscura] gb|EAL28048.2| GA10227 [Drosophila pseudoobscura pseudoobscura]
2.0_insect_isotig05427	gb|ABC59321.2|	2e-08	Jacob 6 [Entamoeba invadens]
2.0_insect_isotig00501	ref|XP_973935.1|	1e-128	PREDICTED: similar to Caseinolytic peptidase B protein homolog (Suppressor of potassium transport defect 3) [Tribolium castaneum] gb|EFA01960.1| hypothetical protein TcasGA2_TC007578 [Tribolium castaneum]
2.0_insect_GH93ESX01A48ZX	ref|XP_001944922.1|	2e-11	PREDICTED: similar to amino acid transporter [Acyrthosiphon pisum]
2.0_insect_isotig02372	ref|XP_623822.2|	1e-127	PREDICTED: similar to SPFH domain family, member 1 [Apis mellifera]
2.0_insect_GH93ESX01CB9FZ	ref|XP_001599379.1|	1e-21	PREDICTED: similar to transcription initiation factor TFIID subunit 6 [Nasonia vitripennis]
2.0_insect_GG3J73P03GFREN	ref|XP_002426766.1|	3e-21	Integrator complex subunit, putative [Pediculus humanus corporis] gb|EEB14028.1| Integrator complex subunit, putative [Pediculus humanus corporis]
2.0_insect_GH93ESX03F6SD3	tpg|DAA05842.1|	3e-56	TPA_inf: pyrokinin-receptor-like G protein-coupled receptor [Apis mellifera]
2.0_insect_isotig06299	ref|XP_001688832.1|	2e-10	AGAP006223-PA [Anopheles gambiae str. PEST] gb|EDO63838.1| AGAP006223-PA [Anopheles gambiae str. PEST]
2.0_insect_GG3J73P03GJJYA	gb|ACO15369.1|	2e-13	Probable ubiquitin-fold modifier 1 precursor [Caligus clemensi]
2.0_insect_GH93ESX01BW56J	gb|ACT21202.1|	6e-20	jazigo [Apis mellifera]
2.0_insect_GG3J73P03GQTNO	ref|XP_002058604.1|	5e-09	GJ14226 [Drosophila virilis] gb|EDW58572.1| GJ14226 [Drosophila virilis]
2.0_insect_GG3J73P03GINN2	ref|ZP_06069871.1|	8e-62	ribosomal large subunit pseudouridine synthase D [Acinetobacter lwoffii SH145] gb|EEY89488.1| ribosomal large subunit pseudouridine synthase D [Acinetobacter lwoffii SH145]
2.0_insect_isotig04541	ref|XP_974831.2|	8e-30	PREDICTED: similar to 5,10-methenyltetrahydrofolate synthetase (5-formyltetrahydrofolate cyclo-ligase) [Tribolium castaneum]
2.0_insect_GG3J73P03G2Z3A	ref|XP_623740.2|	7e-36	PREDICTED: similar to forkhead box K1 [Apis mellifera]
2.0_insect_GH93ESX02CX6YR	gb|ABX75382.1|	3e-16	troponin C [Lycosa singoriensis]
2.0_insect_isotig05172	ref|XP_001949837.1|	8e-83	PREDICTED: similar to heat shock protein 70 B2 [Acyrthosiphon pisum]
2.0_insect_GH93ESX03GYI0F	ref|XP_001948006.1|	2e-38	PREDICTED: similar to presqualene diphosphate phosphatase [Acyrthosiphon pisum]
2.0_insect_isotig01028	ref|NP_001117776.1|	5e-53	procathepsin B [Oncorhynchus mykiss] gb|AAK69705.1|AF358667_1 procathepsin B [Oncorhynchus mykiss]
2.0_insect_GH93ESX01B4MQD	ref|XP_001121487.1|	7e-20	PREDICTED: similar to 5-oxoprolinase (ATP-hydrolysing) [Apis mellifera]
2.0_insect_GH93ESX03F66SF	ref|XP_001986533.1|	2e-06	GH20477 [Drosophila grimshawi] gb|EDW01400.1| GH20477 [Drosophila grimshawi]
2.0_insect_GH93ESX02EFNH1	emb|CAN81712.1|	3e-18	hypothetical protein [Vitis vinifera]
2.0_insect_GH93ESX02EMCQC	ref|XP_969795.2|	3e-32	PREDICTED: similar to forkhead box K1 [Tribolium castaneum] gb|EFA07907.1| hypothetical protein TcasGA2_TC005482 [Tribolium castaneum]
2.0_insect_GG3J73P03G1B8D	ref|XP_001607692.1|	1e-42	PREDICTED: similar to Sorting nexin-13 (RGS domain- and PHOX domain-containing protein) (RGS-PX1) [Nasonia vitripennis]
2.0_insect_GG3J73P03FNBG2	emb|CAX83713.1|	1e-07	reverse transcriptase [Schistosoma japonicum]
2.0_insect_GH93ESX03GPXHI	ref|YP_001561449.1|	1e-41	F0F1 ATP synthase subunit alpha [Delftia acidovorans SPH-1] sp|A9BPU5.1|ATPA_DELAS RecName: Full=ATP synthase subunit alpha; AltName: Full=F-ATPase subunit alpha; AltName: Full=ATP synthase F1 sector subunit alpha gb|ABX33064.1| ATP synthase F1, alpha subunit [Delftia acidovorans SPH-1]
2.0_insect_GH93ESX03F43DW	ref|XP_001122456.1|	5e-08	PREDICTED: similar to sentrin/SUMO-specific protease 7, partial [Apis mellifera]
2.0_insect_GG3J73P03FU4VP	ref|XP_002424309.1|	1e-12	conserved hypothetical protein [Pediculus humanus corporis] gb|EEB11571.1| conserved hypothetical protein [Pediculus humanus corporis]
2.0_insect_GH93ESX02D50IV	ref|XP_002428528.1|	4e-37	NADPH oxidase, putative [Pediculus humanus corporis] gb|EEB15790.1| NADPH oxidase, putative [Pediculus humanus corporis]
2.0_insect_GG3J73P03GX5BO	ref|XP_001606652.1|	2e-37	PREDICTED: similar to phosphatidylinositol-4-phosphate 5-kinase type i [Nasonia vitripennis]
2.0_insect_GG3J73P03F0KKU	ref|XP_971533.1|	2e-07	PREDICTED: similar to GA19976-PA [Tribolium castaneum] gb|EFA06176.1| hypothetical protein TcasGA2_TC009023 [Tribolium castaneum]
2.0_insect_GH93ESX03FL83F	ref|YP_002026668.1|	3e-65	arginyl-tRNA synthetase [Stenotrophomonas maltophilia R551-3] sp|B4STE2.1|SYR_STRM5 RecName: Full=Arginyl-tRNA synthetase; AltName: Full=Arginine--tRNA ligase; Short=ArgRS gb|ACF49985.1| arginyl-tRNA synthetase [Stenotrophomonas maltophilia R551-3]
2.0_insect_GH93ESX02DJF2X	ref|XP_002168035.1|	1e-15	PREDICTED: similar to adenylate kinase 2 [Hydra magnipapillata]
2.0_insect_GH93ESX01BY8S7	ref|YP_431684.1|	5e-13	glucose-6-phosphate 1-dehydrogenase [Hahella chejuensis KCTC 2396] gb|ABC27259.1| glucose-6-phosphate 1-dehydrogenase [Hahella chejuensis KCTC 2396]
2.0_insect_isotig01005	ref|XP_392398.3|	4e-67	PREDICTED: similar to CG9391-PA, isoform A [Apis mellifera]
2.0_insect_GH93ESX01B66J0	ref|ZP_01448829.1|	6e-28	translocase [alpha proteobacterium HTCC2255] ref|ZP_03560115.1| preprotein translocase subunit SecA [Glaciecola sp. HTCC2999]
2.0_insect_isotig06537	ref|NP_001135909.1|	2e-27	canopy 2 homolog [Nasonia vitripennis]
2.0_insect_isotig00067	ref|XP_970498.1|	4e-59	PREDICTED: similar to S14e ribosomal protein [Tribolium castaneum] gb|EEZ97281.1| hypothetical protein TcasGA2_TC011085 [Tribolium castaneum]
2.0_insect_GH93ESX03G4PZH	ref|XP_001947604.1|	7e-26	PREDICTED: similar to Suppressor of Cytokine Signaling at 16D CG8146-PA [Acyrthosiphon pisum]
2.0_insect_isotig01032	ref|XP_396554.2|	1e-148	PREDICTED: similar to CG32486-PD [Apis mellifera]
2.0_insect_GG3J73P03FXDA5	ref|XP_321875.3|	2e-14	AGAP001276-PA [Anopheles gambiae str. PEST] gb|EAA01739.3| AGAP001276-PA [Anopheles gambiae str. PEST]
2.0_insect_GH93ESX01AQBJY	ref|YP_984637.1|	5e-18	ATP synthase F1, gamma subunit [Acidovorax sp. JS42] ref|YP_002551786.1| ATP synthase F1, gamma subunit [Acidovorax ebreus TPSY] sp|A1W2T6.1|ATPG_ACISJ RecName: Full=ATP synthase gamma chain; AltName: Full=ATP synthase F1 sector gamma subunit; AltName: Full=F-ATPase gamma subunit sp|B9MBA2.1|ATPG_DIAST RecName: Full=ATP synthase gamma chain; AltName: Full=ATP synthase F1 sector gamma subunit; Alt…
2.0_insect_isotig04630	gb|EEZ99162.1|	2e-44	hypothetical protein TcasGA2_TC016161 [Tribolium castaneum]
2.0_insect_isotig00290	ref|YP_003455114.1|	4e-10	Hypothetical protein, weakly similar to eukaryotic proteins [Legionella longbeachae NSW150] emb|CBJ12015.1| Hypothetical protein, weakly similar to eukaryotic proteins [Legionella longbeachae NSW150]
2.0_insect_GG3J73P03GO5YX	ref|XP_393042.3|	2e-17	PREDICTED: similar to CG31550-PB, isoform B [Apis mellifera]
2.0_insect_GH93ESX03GXX7D	ref|XP_001270030.1|	1e-12	mitochondrial folate carrier protein Flx1, putative [Aspergillus clavatus NRRL 1] gb|EAW08604.1| mitochondrial folate carrier protein Flx1, putative [Aspergillus clavatus NRRL 1]
2.0_insect_GH93ESX03HF0VK	ref|XP_002660852.1|	6e-13	PREDICTED: polyprotein-like [Danio rerio]
2.0_insect_GG3J73P03G2M3Q	ref|XP_855466.1|	1e-08	PREDICTED: hypothetical protein XP_850373 [Canis familiaris]
2.0_insect_GH93ESX03GKI6E	ref|YP_002924626.1|	3e-47	2-oxoglutarate decarboxylase, component of the 2-oxoglutarate dehydrogenase complex, thiamin-binding [Candidatus Hamiltonella defensa 5AT (Acyrthosiphon pisum)] gb|ACQ68478.1| 2-oxoglutarate decarboxylase, component of the 2-oxoglutarate dehydrogenase complex, thiamin-binding [Candidatus Hamiltonella defensa 5AT (Acyrthosiphon pisum)]
2.0_insect_GG3J73P03GN6BA	ref|XP_420491.2|	7e-11	PREDICTED: similar to cytochrome P450 [Gallus gallus]
2.0_insect_GG3J73P03HB2YL	ref|XP_001653480.1|	2e-09	hypothetical protein AaeL_AAEL008862 [Aedes aegypti] gb|EAT39319.1| conserved hypothetical protein [Aedes aegypti]
2.0_insect_GH93ESX02EPTAW	gb|EFA13593.1|	4e-12	hypothetical protein TcasGA2_TC001480 [Tribolium castaneum]
2.0_insect_GH93ESX01AWTB6	gb|EFA12483.1|	1e-18	hypothetical protein TcasGA2_TC001507 [Tribolium castaneum]
2.0_insect_GH93ESX02DS6SK	ref|XP_002430280.1|	3e-42	Phosphatidylinositol-3,4,5-trisphosphate 3-phosphatase PTEN, putative [Pediculus humanus corporis] gb|EEB17542.1| Phosphatidylinositol-3,4,5-trisphosphate 3-phosphatase PTEN, putative [Pediculus humanus corporis]
2.0_insect_GH93ESX03GNNAT	ref|XP_967176.1|	2e-37	PREDICTED: similar to AGAP002647-PA [Tribolium castaneum] gb|EFA05218.1| hypothetical protein TcasGA2_TC015359 [Tribolium castaneum]
2.0_insect_isotig04366	ref|XP_002056788.1|	1e-56	GJ16691 [Drosophila virilis] gb|EDW62274.1| GJ16691 [Drosophila virilis]
2.0_insect_GH93ESX03GSM21	ref|XP_972887.1|	8e-56	PREDICTED: similar to cleavage stimulation factor [Tribolium castaneum] gb|EFA05540.1| hypothetical protein TcasGA2_TC015727 [Tribolium castaneum]
2.0_insect_GH93ESX03FMQBY	ref|XP_001943831.1|	5e-13	PREDICTED: similar to wd-repeat protein [Acyrthosiphon pisum]
2.0_insect_GH93ESX03F4RVQ	ref|XP_001649537.1|	3e-06	hypothetical protein AaeL_AAEL014751 [Aedes aegypti] gb|EAT32996.1| conserved hypothetical protein [Aedes aegypti]
2.0_insect_GH93ESX01BMHV1	ref|ZP_06344917.2|	3e-10	conserved hypothetical protein [Clostridium sp. M62/1] gb|EFE14066.1| conserved hypothetical protein [Clostridium sp. M62/1]
2.0_insect_isotig00469	ref|XP_001600369.1|	1e-137	PREDICTED: similar to beta-hexosaminidase b [Nasonia vitripennis]
2.0_insect_GH93ESX02EMKI7	ref|XP_001601923.1|	4e-27	PREDICTED: similar to GA19676-PA [Nasonia vitripennis]
2.0_insect_GH93ESX02ELRRZ	ref|XP_001121226.1|	1e-19	PREDICTED: similar to CG12237-PA [Apis mellifera]
2.0_insect_isotig03380	ref|XP_971395.1|	7e-61	PREDICTED: similar to CG7830 CG7830-PA [Tribolium castaneum] gb|EFA01636.1| hypothetical protein TcasGA2_TC007206 [Tribolium castaneum]
2.0_insect_GH93ESX01B5NK4	ref|XP_394941.3|	1e-18	PREDICTED: similar to CG5591-PA, partial [Apis mellifera]
2.0_insect_GG3J73P03GXABV	ref|XP_001604785.1|	2e-33	PREDICTED: similar to sigma DNA polymerase, putative [Nasonia vitripennis]
2.0_insect_isotig04656	ref|XP_001948200.1|	2e-63	PREDICTED: similar to GA10436-PA [Acyrthosiphon pisum]
2.0_insect_GH93ESX03FPXO4	ref|XP_001651213.1|	5e-14	centrin [Aedes aegypti] gb|EAT42852.1| centrin [Aedes aegypti]
2.0_insect_GH93ESX01A46BN	ref|XP_001946919.1|	9e-34	PREDICTED: similar to AGAP007006-PA [Acyrthosiphon pisum]
2.0_insect_GG3J73P03GMF9H	ref|XP_001605811.1|	2e-08	PREDICTED: similar to conserved hypothetical protein [Nasonia vitripennis]
2.0_insect_GG3J73P03FJIM5	ref|XP_001919350.2|	5e-14	PREDICTED: endoplasmic reticulum to nucleus signaling 2 [Danio rerio]
2.0_insect_isotig02019	ref|XP_001866123.1|	1e-58	mitochondrial inner membrane protease subunit 2 [Culex quinquefasciatus] gb|EDS42907.1| mitochondrial inner membrane protease subunit 2 [Culex quinquefasciatus]
2.0_insect_GG3J73P03GQ0LT	ref|XP_002717234.1|	9e-18	PREDICTED: glutathione S-transferase, C-terminal domain containing isoform 1 [Oryctolagus cuniculus]
2.0_insect_GH93ESX03G29GK	ref|XP_001606224.1|	6e-06	PREDICTED: similar to skinny hedgehog/sightless/rasp [Nasonia vitripennis]
2.0_insect_GH93ESX02ECLCF	gb|EEH08269.1|	2e-08	DNA damage-responsive transcriptional repressor RPH1 [Ajellomyces capsulatus G186AR]
2.0_insect_GG3J73P03GA9AQ	ref|XP_001639874.1|	6e-22	predicted protein [Nematostella vectensis] sp|A7RL75.1|TTC36_NEMVE RecName: Full=Tetratricopeptide repeat protein 36 homolog; Short=TPR repeat protein 36 homolog gb|EDO47811.1| predicted protein [Nematostella vectensis]
2.0_insect_GH93ESX03G7SVR	gb|EFA13219.1|	8e-07	hypothetical protein TcasGA2_TC006905 [Tribolium castaneum]
2.0_insect_isotig05061	ref|XP_002427021.1|	7e-34	protein purity of essence, putative [Pediculus humanus corporis] gb|EEB14283.1| protein purity of essence, putative [Pediculus humanus corporis]
2.0_insect_GG3J73P03GP8XP	dbj|BAA74713.1|	6e-14	Yokozuna [Bombyx mori]
2.0_insect_GH93ESX03GQSBE	dbj|BAB85519.1|	4e-27	a-L-fucosidase [Halocynthia roretzi]
2.0_insect_GH93ESX03FRYXL	ref|XP_002428502.1|	5e-48	conserved hypothetical protein [Pediculus humanus corporis] gb|EEB15764.1| conserved hypothetical protein [Pediculus humanus corporis]
2.0_insect_isotig06371	ref|YP_001561419.1|	2e-74	translation elongation factor G [Delftia acidovorans SPH-1] gb|ABX33034.1| translation elongation factor G [Delftia acidovorans SPH-1]
2.0_insect_isotig03388	gb|EFA01527.1|	3e-82	hypothetical protein TcasGA2_TC007087 [Tribolium castaneum]
2.0_insect_GH93ESX03GGP31	ref|YP_002029809.1|	2e-83	Beta-N-acetylhexosaminidase [Stenotrophomonas maltophilia R551-3] gb|ACF53126.1| Beta-N-acetylhexosaminidase [Stenotrophomonas maltophilia R551-3]
2.0_insect_GH93ESX02DM735	ref|XP_001121689.1|	3e-28	PREDICTED: similar to CG7466-PA [Apis mellifera]
2.0_insect_GH93ESX02DQ38Z	ref|XP_974344.2|	1e-19	PREDICTED: similar to fibrillin 2 [Tribolium castaneum]
2.0_insect_isotig03285	ref|XP_002426763.1|	3e-85	SUMO-1-conjugating enzyme UBC9, putative [Pediculus humanus corporis] gb|EEB14025.1| SUMO-1-conjugating enzyme UBC9, putative [Pediculus humanus corporis]
2.0_insect_GG3J73P03GTFX4	ref|XP_002098147.1|	3e-09	GE10211 [Drosophila yakuba] gb|EDW97859.1| GE10211 [Drosophila yakuba]
2.0_insect_GH93ESX02CWME2	ref|XP_002428678.1|	4e-19	sterol regulatory element binding protein cleavage-activating protein, putative [Pediculus humanus corporis] gb|EEB15940.1| sterol regulatory element binding protein cleavage-activating protein, putative [Pediculus humanus corporis]
2.0_insect_GH93ESX02DHCYM	ref|XP_001817585.1|	1e-41	hypothetical protein [Aspergillus oryzae RIB40] dbj|BAE55583.1| unnamed protein product [Aspergillus oryzae]
2.0_insect_isotig03454	ref|XP_001605142.1|	2e-85	PREDICTED: similar to Autophagy-specific protein, putative [Nasonia vitripennis]
2.0_insect_GH93ESX03F6NWL	ref|XP_001846150.1|	3e-18	conserved hypothetical protein [Culex quinquefasciatus] gb|EDS42687.1| conserved hypothetical protein [Culex quinquefasciatus]
2.0_insect_GG3J73P03GWX68	ref|XP_002430848.1|	6e-09	hypothetical protein Phum_PHUM501860 [Pediculus humanus corporis] gb|EEB18110.1| hypothetical protein Phum_PHUM501860 [Pediculus humanus corporis]
2.0_insect_GH93ESX02DRDQ4	ref|XP_002007640.1|	7e-07	GI13052 [Drosophila mojavensis] gb|EDW18116.1| GI13052 [Drosophila mojavensis]
2.0_insect_GG3J73P03G231K	ref|XP_972214.2|	4e-39	PREDICTED: similar to predicted protein [Tribolium castaneum]
2.0_insect_GG3J73P03HCDEL	ref|XP_002580433.1|	8e-41	DNA repair helicase rad3/xp-d [Schistosoma mansoni] emb|CAZ36672.1| DNA repair helicase rad3/xp-d, putative [Schistosoma mansoni]
2.0_insect_GH93ESX03F4PUG	ref|NP_001035357.1|	9e-21	unzipped [Apis mellifera] gb|AAY82248.1| anarchy 1 [Apis mellifera]
2.0_insect_GH93ESX02DMB6O	ref|XP_001799480.1|	7e-73	hypothetical protein SNOG_09179 [Phaeosphaeria nodorum SN15] gb|EAT83371.1| hypothetical protein SNOG_09179 [Phaeosphaeria nodorum SN15]
2.0_insect_GH93ESX01BKBU0	ref|XP_002098779.1|	1e-07	GE23746 [Drosophila yakuba] gb|EDW98491.1| GE23746 [Drosophila yakuba]
2.0_insect_GH93ESX02D1IKT	ref|XP_001803809.1|	2e-48	hypothetical protein SNOG_13604 [Phaeosphaeria nodorum SN15] gb|EAT79051.1| hypothetical protein SNOG_13604 [Phaeosphaeria nodorum SN15]
2.0_insect_isotig00605	ref|XP_967645.1|	5e-24	PREDICTED: similar to GA14517-PA [Tribolium castaneum] gb|EEZ97751.1| hypothetical protein TcasGA2_TC011455 [Tribolium castaneum]
2.0_insect_GG3J73P03GBBS8	ref|XP_001944511.1|	2e-09	PREDICTED: similar to glucose dehydrogenase [Acyrthosiphon pisum]
2.0_insect_GH93ESX03F1D88	ref|XP_001908355.1|	2e-47	unnamed protein product [Podospora anserina] emb|CAP69028.1| unnamed protein product [Podospora anserina]
2.0_insect_GH93ESX01BLP8H	ref|XP_002432324.1|	3e-30	U4/U6 small nuclear ribonucleoprotein Prp4, putative [Pediculus humanus corporis] gb|EEB19586.1| U4/U6 small nuclear ribonucleoprotein Prp4, putative [Pediculus humanus corporis]
2.0_insect_GH93ESX03FYDXE	ref|XP_002425578.1|	4e-11	conserved hypothetical protein [Pediculus humanus corporis] gb|EEB12840.1| conserved hypothetical protein [Pediculus humanus corporis]
2.0_insect_GH93ESX03F2652	ref|XP_624160.1|	4e-34	PREDICTED: similar to CG32549-PD, isoform D isoform 1 [Apis mellifera]
2.0_insect_GH93ESX03GS876	ref|XP_002513328.1|	7e-48	glyceraldehyde 3-phosphate dehydrogenase, putative [Ricinus communis] gb|EEF48731.1| glyceraldehyde 3-phosphate dehydrogenase, putative [Ricinus communis]
2.0_insect_isotig05224	ref|XP_623194.2|	3e-20	PREDICTED: similar to CG6180-PA isoform 2 [Apis mellifera]
2.0_insect_GG3J73P03FQ71A	ref|XP_002608633.1|	4e-64	hypothetical protein BRAFLDRAFT_231183 [Branchiostoma floridae] gb|EEN64643.1| hypothetical protein BRAFLDRAFT_231183 [Branchiostoma floridae]
2.0_insect_GH93ESX02CWRLG	ref|ZP_06684734.1|	5e-63	two component response regulator IrlR [Achromobacter piechaudii ATCC 43553] gb|EFF78350.1| two component response regulator IrlR [Achromobacter piechaudii ATCC 43553]
2.0_insect_GG3J73P03G26DG	ref|XP_393566.1|	4e-06	PREDICTED: hypothetical protein isoform 1 [Apis mellifera]
2.0_insect_GH93ESX01AOCPQ	ref|XP_320433.1|	4e-42	AGAP012095-PA [Anopheles gambiae str. PEST] sp|Q7PD79.1|GNAS_ANOGA RecName: Full=Guanine nucleotide-binding protein G(s) subunit alpha; AltName: Full=Adenylate cyclase-stimulating G alpha protein gb|EAA00295.1| AGAP012095-PA [Anopheles gambiae str. PEST] gb|ABA56309.1| G(alpha)s [Anopheles gambiae]
2.0_insect_isotig00133	ref|NP_001037269.1|	4e-61	ribosomal protein S18 [Bombyx mori] dbj|BAD26676.1| Ribosomal protein S18 [Plutella xylostella] gb|AAV34876.1| ribosomal protein S18 [Bombyx mori]
2.0_insect_GG3J73P03GDE6G	ref|XP_308381.4|	3e-17	AGAP007494-PA [Anopheles gambiae str. PEST] gb|EAA04642.4| AGAP007494-PA [Anopheles gambiae str. PEST]
2.0_insect_GG3J73P03G5AC6	ref|XP_001942757.1|	1e-21	PREDICTED: similar to AGAP001126-PA [Acyrthosiphon pisum]
2.0_insect_GH93ESX03GBEVY	ref|XP_001867297.1|	4e-12	conserved hypothetical protein [Culex quinquefasciatus] ref|XP_001867298.1| conserved hypothetical protein [Culex quinquefasciatus] gb|EDS44755.1| conserved hypothetical protein [Culex quinquefasciatus] gb|EDS44756.1| conserved hypothetical protein [Culex quinquefasciatus]
2.0_insect_GH93ESX03F52QU	ref|XP_395213.3|	2e-24	PREDICTED: similar to PWWP domain containing 2, partial [Apis mellifera]
2.0_insect_isotig01456	ref|YP_086810.1|	1e-87	cytochrome b [Bemisia tabaci] gb|AAU14201.1| cytochrome b [Bemisia tabaci]
2.0_insect_GH93ESX02DOMBF	ref|XP_395512.3|	1e-11	PREDICTED: similar to osa CG7467-PA, isoform A [Apis mellifera]
2.0_insect_isotig05576	ref|XP_002090515.1|	6e-34	GE12766 [Drosophila yakuba] gb|EDW90227.1| GE12766 [Drosophila yakuba]
2.0_insect_isotig03547	ref|XP_001942949.1|	2e-49	PREDICTED: similar to phosphatidylinositol glycan, class c [Acyrthosiphon pisum]
2.0_insect_isotig00357	sp|Q0PXY6.1|RL18_DIACI	2e-59	RecName: Full=60S ribosomal protein L18 gb|ABG81973.1| putative ribosomal protein L18e [Diaphorina citri]
2.0_insect_GH93ESX02CYA63	ref|XP_001604203.1|	1e-12	PREDICTED: similar to CG4733-PA [Nasonia vitripennis]
2.0_insect_GG3J73P03GCBAU	ref|XP_002425161.1|	4e-13	predicted protein [Pediculus humanus corporis] gb|EEB12423.1| predicted protein [Pediculus humanus corporis]
2.0_insect_GH93ESX02EEMAW	ref|XP_001948915.1|	2e-44	PREDICTED: similar to Adenylate cyclase type 2 (Adenylate cyclase type II) (ATP pyrophosphate-lyase 2) (Adenylyl cyclase 2), partial [Acyrthosiphon pisum]
2.0_insect_GG3J73P03G1I1H	gb|EEZ98943.1|	4e-22	hypothetical protein TcasGA2_TC004567 [Tribolium castaneum]
2.0_insect_GH93ESX01BJHFP	ref|XP_395082.3|	1e-17	PREDICTED: similar to virilizer CG3496-PA [Apis mellifera]
2.0_insect_isotig01569	ref|XP_001662712.1|	5e-31	pyruvate kinase [Aedes aegypti] gb|EAT35242.1| pyruvate kinase [Aedes aegypti]
2.0_insect_GH93ESX03G901I	dbj|BAH70986.1|	3e-37	ACYPI30454 [Acyrthosiphon pisum] dbj|BAH70987.1| ACYPI30454 [Acyrthosiphon pisum] dbj|BAH70988.1| ACYPI30454 [Acyrthosiphon pisum]
2.0_insect_isotig02237	ref|XP_967079.2|	1e-100	PREDICTED: similar to ubiquitin-protein ligase [Tribolium castaneum]
2.0_insect_GG3J73P03G2FVU	ref|XP_001604333.1|	1e-07	PREDICTED: similar to splicing factor u2af large subunit [Nasonia vitripennis]
2.0_insect_isotig01636	ref|XP_001652827.1|	9e-62	60S ribosomal protein L9 [Aedes aegypti] ref|XP_001652828.1| 60S ribosomal protein L9 [Aedes aegypti] ref|XP_001652829.1| 60S ribosomal protein L9 [Aedes aegypti] ref|XP_001652830.1| 60S ribosomal protein L9 [Aedes aegypti] gb|ABF18255.1| ribosomal protein L9 [Aedes aegypti] gb|EAT40575.1| 60S ribosomal protein L9 [Aedes aegypti] gb|EAT40576.1| 60S ribosomal protein L9 [Aedes aegypti] gb|EAT40577…
2.0_insect_GH93ESX02EPBFS	ref|XP_392496.3|	1e-35	PREDICTED: similar to Calcium-binding mitochondrial carrier Aralar1, partial [Apis mellifera]
2.0_insect_GG3J73P03G3RQW	gb|AAS02309.1|	3e-47	glyceraldehyde 3-phosphate dehydrogenase [Phormictopus sp. SBH266263]
2.0_insect_GG3J73P03GU3ZR	ref|YP_001907563.1|	2e-31	L-serine dehydratase [Erwinia tasmaniensis Et1/99] emb|CAO96670.1| L-serine dehydratase [Erwinia tasmaniensis Et1/99]
2.0_insect_GH93ESX03GQOIL	ref|XP_971883.1|	2e-07	PREDICTED: similar to Numb-associated kinase [Tribolium castaneum] gb|EEZ99550.1| hypothetical protein TcasGA2_TC000132 [Tribolium castaneum]
2.0_insect_GH93ESX02EJPTD	ref|XP_001942729.1|	5e-12	PREDICTED: similar to X-ray repair complementing defective repair in Chinese hamster cells 3 [Acyrthosiphon pisum]
2.0_insect_GG3J73P03FZ57D	dbj|BAH72837.1|	9e-07	ACYPI008213 [Acyrthosiphon pisum]
2.0_insect_GH93ESX02DU8E7	ref|YP_001572426.1|	4e-48	D-xylose transporter XylE [Salmonella enterica subsp. arizonae serovar 62:z4,z23:--] gb|ABX23284.1| hypothetical protein SARI_03455 [Salmonella enterica subsp. arizonae serovar 62:z4,z23:--]
2.0_insect_GG3J73P03G2WNO	gb|EFA05367.1|	6e-09	hypothetical protein TcasGA2_TC015533 [Tribolium castaneum]
2.0_insect_GH93ESX03FRYNG	ref|XP_966688.1|	1e-41	PREDICTED: similar to putative Rho family small GTP binding protein cdc42 isoform 1 [Tribolium castaneum] gb|EFA03253.1| hypothetical protein TcasGA2_TC013187 [Tribolium castaneum]
2.0_insect_GH93ESX02DNH84	ref|XP_001942812.1|	4e-12	PREDICTED: similar to AGAP002711-PA [Acyrthosiphon pisum]
2.0_insect_GH93ESX02DWWRW	ref|XP_001952479.1|	1e-24	PREDICTED: similar to protease, reverse transcriptase and RNase H, partial [Acyrthosiphon pisum]
2.0_insect_GH93ESX03GR78M	ref|XP_002052136.1|	7e-45	GJ17388 [Drosophila virilis] gb|EDW64291.1| GJ17388 [Drosophila virilis]
2.0_insect_GH93ESX03HFCXH	ref|XP_002429869.1|	4e-32	conserved hypothetical protein [Pediculus humanus corporis] gb|EEB17131.1| conserved hypothetical protein [Pediculus humanus corporis]
2.0_insect_GH93ESX03G85G2	ref|YP_001563361.1|	2e-70	FAD-dependent pyridine nucleotide-disulphide oxidoreductase [Delftia acidovorans SPH-1] gb|ABX34976.1| FAD-dependent pyridine nucleotide-disulphide oxidoreductase [Delftia acidovorans SPH-1]
2.0_insect_isotig01775	ref|XP_970259.1|	0	PREDICTED: similar to GA17483-PA [Tribolium castaneum] gb|EFA06331.1| hypothetical protein TcasGA2_TC009202 [Tribolium castaneum]
2.0_insect_GG3J73P03GJX77	ref|YP_001561293.1|	9e-53	ABC transporter related [Delftia acidovorans SPH-1] gb|ABX32908.1| ABC transporter related [Delftia acidovorans SPH-1]
2.0_insect_GH93ESX03G0DQ8	ref|XP_001661540.1|	6e-16	phosphatidylethanolamine-binding protein [Aedes aegypti] gb|EAT36670.1| phosphatidylethanolamine-binding protein [Aedes aegypti]
2.0_insect_GH93ESX03GP62Z	ref|XP_001943247.1|	2e-41	PREDICTED: similar to calcium/calmodulin-dependent protein kinase kinase [Acyrthosiphon pisum]
2.0_insect_GH93ESX02DKQYH	ref|XP_001985949.1|	2e-06	GH21094 [Drosophila grimshawi] gb|EDW00816.1| GH21094 [Drosophila grimshawi]
2.0_insect_GG3J73P03GSOJH	ref|XP_002430102.1|	8e-07	transcription factor Sox-2, putative [Pediculus humanus corporis] gb|EEB17364.1| transcription factor Sox-2, putative [Pediculus humanus corporis]
2.0_insect_GH93ESX01AZPSY	ref|YP_001563447.1|	4e-64	succinate dehydrogenase and fumarate reductase iron-sulfur protein [Delftia acidovorans SPH-1] gb|ABX35062.1| succinate dehydrogenase and fumarate reductase iron-sulfur protein [Delftia acidovorans SPH-1]
2.0_insect_isotig02974	ref|NP_001129195.1|	1e-80	Rho GDP dissociation inhibitor [Acyrthosiphon pisum] dbj|BAH70949.1| ACYPI002806 [Acyrthosiphon pisum]
2.0_insect_GH93ESX02EBC79	ref|XP_001843874.1|	4e-11	homeobox protein abdominal-A [Culex quinquefasciatus] gb|EDS34837.1| homeobox protein abdominal-A [Culex quinquefasciatus]
2.0_insect_GH93ESX02DUK59	ref|XP_002422718.1|	5e-07	hypothetical protein Phum_PHUM008210 [Pediculus humanus corporis] gb|EEB09980.1| hypothetical protein Phum_PHUM008210 [Pediculus humanus corporis]
2.0_insect_GH93ESX02DA33Q	ref|XP_002423072.1|	5e-06	WD-repeat protein, putative [Pediculus humanus corporis] gb|EEB10334.1| WD-repeat protein, putative [Pediculus humanus corporis]
2.0_insect_GG3J73P03GB7XS	ref|XP_001947916.1|	2e-37	PREDICTED: similar to AGAP006379-PA [Acyrthosiphon pisum]
2.0_insect_GG3J73P03FKLS6	ref|XP_001607847.1|	4e-50	PREDICTED: similar to diphthamide synthesis protein [Nasonia vitripennis]
2.0_insect_GH93ESX03F06LN	ref|XP_001949468.1|	3e-09	PREDICTED: similar to SP1070 CG9138-PA [Acyrthosiphon pisum]
2.0_insect_GH93ESX03GSW55	ref|YP_001566434.1|	1e-89	inorganic polyphosphate/ATP-NAD kinase [Delftia acidovorans SPH-1] sp|A9BP04.1|PPNK_DELAS RecName: Full=Probable inorganic polyphosphate/ATP-NAD kinase; Short=Poly(P)/ATP NAD kinase gb|ABX38049.1| ATP-NAD/AcoX kinase [Delftia acidovorans SPH-1]
2.0_insect_isotig05888	ref|XP_002429057.1|	3e-42	Metaxin-1, putative [Pediculus humanus corporis] gb|EEB16319.1| Metaxin-1, putative [Pediculus humanus corporis]
2.0_insect_GH93ESX03GEANQ	ref|XP_002428067.1|	2e-12	Nucleolin, putative [Pediculus humanus corporis] gb|EEB15329.1| Nucleolin, putative [Pediculus humanus corporis]
2.0_insect_GG3J73P03FTZQR	emb|CAZ65617.1|	2e-15	cytochrome P450 [Nilaparvata lugens]
2.0_insect_GH93ESX02ENFXO	ref|XP_001947003.1|	6e-27	PREDICTED: similar to AGAP012332-PA [Acyrthosiphon pisum]
2.0_insect_GH93ESX03FIXB8	gb|EEF11550.1|	2e-82	predicted protein [Populus trichocarpa]
2.0_insect_GG3J73P03G7Q31	emb|CAG11612.1|	8e-06	unnamed protein product [Tetraodon nigroviridis]
2.0_insect_GH93ESX03GHM9B	ref|XP_001946927.1|	2e-59	PREDICTED: similar to ubiquitin specific peptidase 9 [Acyrthosiphon pisum]
2.0_insect_GH93ESX01B6HD3	ref|XP_002426670.1|	1e-15	hypothetical protein Phum_PHUM267850 [Pediculus humanus corporis] gb|EEB13932.1| hypothetical protein Phum_PHUM267850 [Pediculus humanus corporis]
2.0_insect_isotig01873	ref|XP_967924.1|	1e-72	PREDICTED: similar to glucosyl/glucuronosyl transferases [Tribolium castaneum]
2.0_insect_GG3J73P03FXAQY	ref|XP_001651213.1|	3e-15	centrin [Aedes aegypti] gb|EAT42852.1| centrin [Aedes aegypti]
2.0_insect_GG3J73P03GPJJK	ref|XP_974863.1|	2e-57	PREDICTED: similar to CG9448 CG9448-PA [Tribolium castaneum] gb|EFA09636.1| hypothetical protein TcasGA2_TC011759 [Tribolium castaneum]
2.0_insect_isotig04176	ref|XP_001951732.1|	9e-71	PREDICTED: similar to MGC69094 protein [Acyrthosiphon pisum]
2.0_insect_GH93ESX01ADTLQ	ref|XP_001869804.1|	7e-21	2-phosphodiesterase [Culex quinquefasciatus] gb|EDS30409.1| 2-phosphodiesterase [Culex quinquefasciatus]
2.0_insect_GH93ESX01A5A7B	ref|XP_001602433.1|	9e-15	PREDICTED: similar to Numb-associated kinase CG10637-PA [Nasonia vitripennis]
2.0_insect_GH93ESX01BVUAO	ref|XP_002425285.1|	6e-25	homeobox protein arx, putative [Pediculus humanus corporis] gb|EEB12547.1| homeobox protein arx, putative [Pediculus humanus corporis]
2.0_insect_isotig03345	ref|XP_395745.3|	2e-49	PREDICTED: similar to CG3558-PA, isoform A [Apis mellifera]
2.0_insect_isotig06186	gb|ABM55580.1|	4e-19	OS-D-like protein [Maconellicoccus hirsutus]
2.0_insect_GG3J73P03FKW3H	ref|XP_002432959.1|	3e-30	BTB/POZ domain-containing protein, putative [Pediculus humanus corporis] gb|EEB20221.1| BTB/POZ domain-containing protein, putative [Pediculus humanus corporis]
2.0_insect_GH93ESX02DPNHN	emb|CAP20051.1|	3e-10	transposase [Portunus pelagicus]
2.0_insect_GG3J73P03GX2IX	ref|XP_002428981.1|	8e-09	conserved hypothetical protein [Pediculus humanus corporis] gb|EEB16243.1| conserved hypothetical protein [Pediculus humanus corporis]
2.0_insect_GH93ESX03G4TK5	ref|YP_001563231.1|	2e-83	L-carnitine dehydratase/bile acid-inducible protein F [Delftia acidovorans SPH-1] gb|ABX34846.1| L-carnitine dehydratase/bile acid-inducible protein F [Delftia acidovorans SPH-1]
2.0_insect_isotig05743	ref|XP_002428063.1|	1e-17	Mesoderm induction early response protein, putative [Pediculus humanus corporis] gb|EEB15325.1| Mesoderm induction early response protein, putative [Pediculus humanus corporis]
2.0_insect_GH93ESX02DMDAY	ref|XP_971494.1|	2e-42	PREDICTED: similar to AGAP012123-PA [Tribolium castaneum]
2.0_insect_isotig04298	ref|XP_319829.4|	4e-53	AGAP009080-PA [Anopheles gambiae str. PEST] gb|EAA14740.4| AGAP009080-PA [Anopheles gambiae str. PEST]
2.0_insect_GG3J73P03FVCNO	ref|YP_001898297.1|	3e-19	peptide methionine sulfoxide reductase [Ralstonia pickettii 12J] gb|ACD25865.1| peptide methionine sulfoxide reductase [Ralstonia pickettii 12J]
2.0_insect_GH93ESX03FW0RP	ref|XP_394780.2|	8e-22	PREDICTED: similar to CG10082-PA, isoform A [Apis mellifera]
2.0_insect_isotig02669	ref|XP_001658667.1|	3e-75	maternal g10 transcript [Aedes aegypti] ref|XP_001850058.1| cell cycle control protein cwf14 [Culex quinquefasciatus] gb|EAT40484.1| maternal g10 transcript [Aedes aegypti] gb|EDS31366.1| cell cycle control protein cwf14 [Culex quinquefasciatus]
2.0_insect_GH93ESX03GW2DG	gb|EFA05306.1|	2e-12	hypothetical protein TcasGA2_TC015464 [Tribolium castaneum]
2.0_insect_GH93ESX03GF8H2	ref|XP_001948044.1|	1e-06	PREDICTED: similar to serine hydrolase-like [Acyrthosiphon pisum]
2.0_insect_isotig06183	gb|EFA06086.1|	2e-21	hypothetical protein TcasGA2_TC008923 [Tribolium castaneum]
2.0_insect_GH93ESX03F2SZW	ref|XP_002169099.1|	2e-09	PREDICTED: similar to hemicentin 1, partial [Hydra magnipapillata]
2.0_insect_isotig02776	ref|XP_001949730.1|	1e-104	PREDICTED: similar to cortactin [Acyrthosiphon pisum]
2.0_insect_GG3J73P03GDA0C	ref|XP_001970086.1|	2e-58	GG10442 [Drosophila erecta] gb|EDV59145.1| GG10442 [Drosophila erecta]
2.0_insect_isotig03223	ref|XP_974958.2|	1e-111	PREDICTED: similar to voltage-gated calcium channel beta subunit [Tribolium castaneum]
2.0_insect_isotig05903	dbj|BAH72618.1|	9e-26	ACYPI001485 [Acyrthosiphon pisum]
2.0_insect_GG3J73P03GWL5B	ref|YP_001476249.1|	2e-82	glucosamine--fructose-6-phosphate aminotransferase [Serratia proteamaculans 568] gb|ABV39121.1| glucosamine--fructose-6-phosphate aminotransferase, isomerizing [Serratia proteamaculans 568]
2.0_insect_GG3J73P03GI6KV	gb|EFA13346.1|	4e-13	hypothetical protein TcasGA2_TC002325 [Tribolium castaneum]
2.0_insect_GH93ESX03FRQ4F	ref|XP_001946469.1|	7e-12	PREDICTED: similar to glucuronyltransferase I [Acyrthosiphon pisum]
2.0_insect_GH93ESX02EHQ5B	ref|XP_002664554.1|	3e-08	PREDICTED: zinc finger protein 71-like [Danio rerio]
2.0_insect_GG3J73P03F4XI1	ref|XP_002725592.1|	1e-11	PREDICTED: rCG54479-like [Rattus norvegicus] ref|XP_002728748.1| PREDICTED: rCG54479-like [Rattus norvegicus] gb|EDM08113.1| rCG54479 [Rattus norvegicus]
2.0_insect_GH93ESX03F7ZIE	ref|NP_001123523.1|	6e-17	sortilin-related receptor, L(DLR class) A repeats-containing-like [Nasonia vitripennis]
2.0_insect_GH93ESX02DC159	ref|XP_002428063.1|	2e-36	Mesoderm induction early response protein, putative [Pediculus humanus corporis] gb|EEB15325.1| Mesoderm induction early response protein, putative [Pediculus humanus corporis]
2.0_insect_isotig06616	ref|XP_001608275.1|	1e-19	PREDICTED: similar to GA17237-PA [Nasonia vitripennis]
2.0_insect_GH93ESX03FF24M	ref|XP_001942931.1|	2e-36	PREDICTED: similar to CG9990 CG9990-PA [Acyrthosiphon pisum]
2.0_insect_isotig05815	ref|XP_002427021.1|	1e-39	protein purity of essence, putative [Pediculus humanus corporis] gb|EEB14283.1| protein purity of essence, putative [Pediculus humanus corporis]
2.0_insect_GH93ESX02DE93S	ref|XP_002432753.1|	5e-46	conserved hypothetical protein [Pediculus humanus corporis] gb|EEB20015.1| conserved hypothetical protein [Pediculus humanus corporis]
2.0_insect_isotig04125	ref|XP_002424448.1|	1e-55	mediator complex subunit, putative [Pediculus humanus corporis] gb|EEB11710.1| mediator complex subunit, putative [Pediculus humanus corporis]
2.0_insect_GG3J73P03FR8A9	gb|ABV45411.1|	6e-09	COE2 [Bemisia tabaci]
2.0_insect_GH93ESX03HFNJ0	ref|XP_001949675.1|	6e-08	PREDICTED: similar to Tigger transposable element-derived protein 6 [Acyrthosiphon pisum]
2.0_insect_GH93ESX02C3K4K	ref|XP_001877378.1|	2e-36	predicted protein [Laccaria bicolor S238N-H82] gb|EDR11481.1| predicted protein [Laccaria bicolor S238N-H82]
2.0_insect_isotig00029	gb|ABM55514.1|	2e-86	putative 40S ribosomal protein S6 [Maconellicoccus hirsutus]
2.0_insect_GH93ESX02D5BWI	ref|XP_002425003.1|	8e-19	conserved hypothetical protein [Pediculus humanus corporis] gb|EEB12265.1| conserved hypothetical protein [Pediculus humanus corporis]
2.0_insect_GH93ESX03FHKSY	ref|XP_002424309.1|	8e-06	conserved hypothetical protein [Pediculus humanus corporis] gb|EEB11571.1| conserved hypothetical protein [Pediculus humanus corporis]
2.0_insect_GG3J73P03G2TTS	ref|XP_970328.1|	1e-23	PREDICTED: similar to RE08455p [Tribolium castaneum]
2.0_insect_GH93ESX02EGEAT	ref|XP_001600368.1|	2e-17	PREDICTED: similar to vacuolar protein sorting protein 18 [Nasonia vitripennis]
2.0_insect_GG3J73P03F90WG	ref|XP_002138433.1|	9e-21	GA24764 [Drosophila pseudoobscura pseudoobscura] gb|EDY68991.1| GA24764 [Drosophila pseudoobscura pseudoobscura]
2.0_insect_GG3J73P03FRRLR	ref|XP_002432044.1|	5e-67	F-box only protein, putative [Pediculus humanus corporis] gb|EEB19306.1| F-box only protein, putative [Pediculus humanus corporis]
2.0_insect_GH93ESX02EPG6U	pdb|2ZKR|LL	2e-20	Chain l, Structure Of A Mammalian Ribosomal 60s Subunit Within An 80s Complex Obtained By Docking Homology Models Of The Rna And Proteins Into An 8.7 A Cryo-Em Map
2.0_insect_GG3J73P03GBUK9	ref|XP_002094604.1|	1e-19	GE20108 [Drosophila yakuba] gb|EDW94316.1| GE20108 [Drosophila yakuba]
2.0_insect_isotig00417	gb|EFA05631.1|	1e-114	hypothetical protein TcasGA2_TC015839 [Tribolium castaneum]
2.0_insect_GH93ESX03GRFXU	gb|EFA12313.1|	1e-20	hypothetical protein TcasGA2_TC005040 [Tribolium castaneum]
2.0_insect_GH93ESX03GJ9JE	ref|XP_001661540.1|	5e-15	phosphatidylethanolamine-binding protein [Aedes aegypti] gb|EAT36670.1| phosphatidylethanolamine-binding protein [Aedes aegypti]
2.0_insect_GH93ESX03F6QU3	ref|XP_001688474.1|	2e-19	AGAP005044-PB [Anopheles gambiae str. PEST] gb|EDO64057.1| AGAP005044-PB [Anopheles gambiae str. PEST]
2.0_insect_isotig05820	ref|XP_969441.1|	7e-57	PREDICTED: similar to tpr repeat nuclear phosphoprotein [Tribolium castaneum] gb|EEZ99122.1| hypothetical protein TcasGA2_TC005228 [Tribolium castaneum]
2.0_insect_GH93ESX02ECY6C	ref|XP_002733442.1|	1e-24	PREDICTED: palmitoyl-protein thioesterase 1-like [Saccoglossus kowalevskii]
2.0_insect_GG3J73P03GSP7P	ref|XP_001947869.1|	1e-25	PREDICTED: similar to zormin CG33484-PD [Acyrthosiphon pisum]
2.0_insect_GH93ESX02D4XRQ	ref|XP_396786.3|	6e-38	PREDICTED: similar to domino CG9696-PD, isoform D [Apis mellifera]
2.0_insect_GH93ESX01BKUIQ	ref|XP_002432269.1|	9e-10	myospheroid protein, putative [Pediculus humanus corporis] gb|EEB19531.1| myospheroid protein, putative [Pediculus humanus corporis]
2.0_insect_GH93ESX01BO6EE	ref|XP_002428768.1|	2e-22	sodium-potassium-chloride cotransporter, putative [Pediculus humanus corporis] gb|EEB16030.1| sodium-potassium-chloride cotransporter, putative [Pediculus humanus corporis]
2.0_insect_GH93ESX01B9TK8	ref|ZP_06685827.1|	4e-32	ferrichrome ABC superfamily ATP binding cassette transporter, ABC protein [Achromobacter piechaudii ATCC 43553] gb|EFF77362.1| ferrichrome ABC superfamily ATP binding cassette transporter, ABC protein [Achromobacter piechaudii ATCC 43553]
2.0_insect_GG3J73P03FOCBE	gb|EFA02005.1|	1e-53	hypothetical protein TcasGA2_TC007627 [Tribolium castaneum]
2.0_insect_GH93ESX01B5NXS	ref|XP_973252.2|	4e-58	PREDICTED: similar to GA19195-PA [Tribolium castaneum]
2.0_insect_isotig06149	ref|XP_001943228.1|	8e-43	PREDICTED: similar to thrombospondin, type I, domain containing 7A [Acyrthosiphon pisum]
2.0_insect_isotig04112	ref|XP_001120202.1|	3e-98	PREDICTED: similar to alpha isoform of regulatory subunit A, protein phosphatase 2 [Apis mellifera]
2.0_insect_isotig04713	ref|XP_969591.1|	4e-24	PREDICTED: similar to AGAP008909-PA [Tribolium castaneum] gb|EFA12819.1| hypothetical protein TcasGA2_TC001886 [Tribolium castaneum]
2.0_insect_GH93ESX02DSNAQ	ref|XP_002613924.1|	2e-19	hypothetical protein BRAFLDRAFT_235438 [Branchiostoma floridae] gb|EEN69933.1| hypothetical protein BRAFLDRAFT_235438 [Branchiostoma floridae]
2.0_insect_GG3J73P03FWZBB	ref|XP_002426607.1|	4e-31	conserved hypothetical protein [Pediculus humanus corporis] gb|EEB13869.1| conserved hypothetical protein [Pediculus humanus corporis]
2.0_insect_GH93ESX03GR9FZ	sp|P0C0Y5.1|MTDH_CLAHE	1e-78	RecName: Full=Probable NADP-dependent mannitol dehydrogenase; Short=MtDH; AltName: Full=Mannitol 2-dehydrogenase [NADP+]; AltName: Allergen=Cla h 8 gb|AAO91801.1| NADP-dependent mannitol dehydrogenase [Davidiella tassiana]
2.0_insect_isotig04639	ref|XP_001943202.1|	3e-60	PREDICTED: similar to GA18075-PA [Acyrthosiphon pisum]
2.0_insect_GH93ESX02EACDR	ref|YP_003531472.1|	1e-47	putative aldehyde dehydrogenase [Erwinia amylovora CFBP1430] ref|YP_003539127.1| aldehyde dehydrogenase [Erwinia amylovora ATCC 49946] emb|CBJ46723.1| putative aldehyde dehydrogenase [Erwinia amylovora ATCC 49946] emb|CBA21081.1| putative aldehyde dehydrogenase [Erwinia amylovora CFBP1430]
2.0_insect_isotig04435	ref|XP_971846.1|	2e-41	PREDICTED: similar to AGAP003461-PA [Tribolium castaneum] gb|EFA00490.1| hypothetical protein TcasGA2_TC003350 [Tribolium castaneum]
2.0_insect_GG3J73P03GJGGI	ref|XP_002425007.1|	2e-31	glutamate--cysteine ligase, putative [Pediculus humanus corporis] gb|EEB12269.1| glutamate--cysteine ligase, putative [Pediculus humanus corporis]
2.0_insect_GG3J73P03G13P0	gb|EFA09963.1|	6e-51	hypothetical protein TcasGA2_TC012120 [Tribolium castaneum]
2.0_insect_GH93ESX02DNVUR	ref|XP_001605273.1|	9e-13	PREDICTED: similar to MGC97830 protein [Nasonia vitripennis]
2.0_insect_GH93ESX02C2VU2	gb|ABH11711.1|	7e-15	nuclear transcription factor Tfp1 [Locusta migratoria]
2.0_insect_GG3J73P03GXC89	ref|YP_001925804.1|	4e-78	Fmu (Sun) domain protein [Methylobacterium populi BJ001] gb|ACB81269.1| Fmu (Sun) domain protein [Methylobacterium populi BJ001]
2.0_insect_GH93ESX03GCU32	ref|XP_002558208.1|	2e-79	Pc12g14020 [Penicillium chrysogenum Wisconsin 54-1255] emb|CAP81029.1| Pc12g14020 [Penicillium chrysogenum Wisconsin 54-1255]
2.0_insect_GH93ESX02C3DOB	ref|ZP_06189726.1|	3e-63	transcriptional regulatory protein [Serratia odorifera 4Rx13] gb|EFA18028.1| transcriptional regulatory protein [Serratia odorifera 4Rx13]
2.0_insect_GH93ESX01AMS9X	ref|XP_001952606.1|	2e-15	PREDICTED: similar to trehalase [Acyrthosiphon pisum]
2.0_insect_isotig00682	ref|XP_001946449.1|	5e-44	PREDICTED: similar to AGAP010399-PA [Acyrthosiphon pisum]
2.0_insect_GH93ESX01A7UHC	ref|XP_488281.3|	5e-06	PREDICTED: similar to mKIAA1611 protein isoform 1 [Mus musculus]
2.0_insect_GH93ESX02C8T73	ref|XP_002410595.1|	2e-08	kelch repeat protein, putative [Ixodes scapularis] gb|EEC04505.1| kelch repeat protein, putative [Ixodes scapularis]
2.0_insect_GG3J73P03FICF4	ref|XP_002175579.1|	2e-27	glutaminyl-tRNA synthetase [Schizosaccharomyces japonicus yFS275] gb|EEB09286.1| glutaminyl-tRNA synthetase [Schizosaccharomyces japonicus yFS275]
2.0_insect_GH93ESX02C8QRP	ref|XP_002427780.1|	3e-11	pdz domain protein arc, putative [Pediculus humanus corporis] gb|EEB15042.1| pdz domain protein arc, putative [Pediculus humanus corporis]
2.0_insect_GG3J73P03FFN5H	ref|XP_002428996.1|	2e-48	lymphoid specific helicase, putative [Pediculus humanus corporis] gb|EEB16258.1| lymphoid specific helicase, putative [Pediculus humanus corporis]
2.0_insect_GH93ESX01BL7CU	ref|YP_001901959.1|	4e-34	chaperonin GroEL [Xanthomonas campestris pv. campestris str. B100] sp|B0RN52.1|CH60_XANCB RecName: Full=60 kDa chaperonin; AltName: Full=Protein Cpn60; AltName: Full=groEL protein emb|CAP49887.1| 60 kDa chaperonin [Xanthomonas campestris pv. campestris]
2.0_insect_GH93ESX02DX0I2	ref|XP_969531.1|	2e-19	PREDICTED: similar to p270 [Tribolium castaneum] gb|EEZ97866.1| hypothetical protein TcasGA2_TC000238 [Tribolium castaneum]
2.0_insect_isotig04199	ref|XP_624552.1|	3e-19	PREDICTED: similar to ubiquitin-like 7 [Apis mellifera]
2.0_insect_GH93ESX03HGMHL	ref|XP_396068.1|	1e-17	PREDICTED: similar to Mat1 CG7614-PA [Apis mellifera]
2.0_insect_GH93ESX02D4KTX	ref|ZP_06193328.1|	2e-65	cold-shock DEAD box protein A [Serratia odorifera 4Rx13] gb|EFA14100.1| cold-shock DEAD box protein A [Serratia odorifera 4Rx13]
2.0_insect_isotig03720	ref|XP_001122280.1|	4e-16	PREDICTED: similar to e(y)2 protein [Apis mellifera]
2.0_insect_GG3J73P03FKXY1	ref|XP_001602285.1|	6e-21	PREDICTED: similar to polyprotein [Nasonia vitripennis]
2.0_insect_GH93ESX02ERQ9R	ref|XP_001849382.1|	2e-15	UDP-galactose transporter [Culex quinquefasciatus] gb|EDS30138.1| UDP-galactose transporter [Culex quinquefasciatus]
2.0_insect_isotig06080	ref|XP_001946627.1|	1e-56	PREDICTED: similar to CG32645 CG32645-PB [Acyrthosiphon pisum]
2.0_insect_GG3J73P03GQOT4	ref|XP_001120387.1|	1e-29	PREDICTED: similar to Ada2b CG9638-PB, isoform B [Apis mellifera]
2.0_insect_GH93ESX03GR9YY	ref|XP_002424149.1|	4e-20	Acetylcholine receptor protein subunit alpha-L1 precursor, putative [Pediculus humanus corporis] gb|EEB11411.1| Acetylcholine receptor protein subunit alpha-L1 precursor, putative [Pediculus humanus corporis]
2.0_insect_GH93ESX01A7X1J	ref|XP_970755.2|	5e-06	PREDICTED: similar to connector enhancer of ksr CG6556-PA [Tribolium castaneum] gb|EFA03078.1| hypothetical protein TcasGA2_TC010952 [Tribolium castaneum]
2.0_insect_isotig02711	ref|XP_002424157.1|	2e-63	Chondroitin sulfate synthase, putative [Pediculus humanus corporis] gb|EEB11419.1| Chondroitin sulfate synthase, putative [Pediculus humanus corporis]
2.0_insect_GH93ESX01B4V67	ref|XP_002430009.1|	4e-50	Spectrin alpha chain, putative [Pediculus humanus corporis] gb|EEB17271.1| Spectrin alpha chain, putative [Pediculus humanus corporis]
2.0_insect_isotig02128	ref|XP_001952642.1|	1e-111	PREDICTED: similar to LOC540660 protein [Acyrthosiphon pisum]
2.0_insect_GG3J73P03GVCVE	ref|ZP_06637825.1|	4e-31	cystathionine beta-lyase [Serratia odorifera DSM 4582] gb|EFE97069.1| cystathionine beta-lyase [Serratia odorifera DSM 4582]
2.0_insect_isotig04561	ref|XP_001847064.1|	2e-76	carnitine o-acyltransferase [Culex quinquefasciatus] gb|EDS45490.1| carnitine o-acyltransferase [Culex quinquefasciatus]
2.0_insect_isotig04019	ref|XP_002425052.1|	5e-22	conserved hypothetical protein [Pediculus humanus corporis] gb|EEB12314.1| conserved hypothetical protein [Pediculus humanus corporis]
2.0_insect_isotig03098	ref|XP_973571.1|	4e-70	PREDICTED: similar to predicted protein [Tribolium castaneum] gb|EFA05865.1| hypothetical protein TcasGA2_TC008665 [Tribolium castaneum]
2.0_insect_GH93ESX01AHBTP	ref|XP_001600444.1|	1e-16	PREDICTED: similar to cleavage stimulation factor, partial [Nasonia vitripennis]
2.0_insect_isotig04616	ref|XP_002430653.1|	3e-36	Rho-type GTPase activating protein, putative [Pediculus humanus corporis] gb|EEB17915.1| Rho-type GTPase activating protein, putative [Pediculus humanus corporis]
2.0_insect_GH93ESX02DH1Z0	ref|XP_001950264.1|	2e-22	PREDICTED: similar to trehalase [Acyrthosiphon pisum]
2.0_insect_GH93ESX03F1P4W	ref|XP_002433237.1|	1e-32	zinc finger protein, putative [Pediculus humanus corporis] gb|EEB20499.1| zinc finger protein, putative [Pediculus humanus corporis]
2.0_insect_GH93ESX01CAB18	ref|NP_001154946.1|	5e-10	structural maintenance of chromosomes 6 [Nasonia vitripennis]
2.0_insect_GG3J73P03GY76Y	ref|XP_001603887.1|	8e-08	PREDICTED: similar to ENSANGP00000021034 [Nasonia vitripennis]
2.0_insect_isotig03602	ref|XP_001198853.1|	1e-25	PREDICTED: similar to endonuclease-reverse transcriptase [Strongylocentrotus purpuratus] ref|XP_001196835.1| PREDICTED: similar to endonuclease-reverse transcriptase [Strongylocentrotus purpuratus]
2.0_insect_isotig03681	ref|XP_001943163.1|	1e-26	PREDICTED: similar to GA15963-PA [Acyrthosiphon pisum]
2.0_insect_GG3J73P03HC2MB	ref|XP_001352333.2|	9e-26	GA21152 [Drosophila pseudoobscura pseudoobscura] gb|EAL29255.2| GA21152 [Drosophila pseudoobscura pseudoobscura]
2.0_insect_GG3J73P03GLH0U	ref|XP_002428238.1|	3e-16	conserved hypothetical protein [Pediculus humanus corporis] gb|EEB15500.1| conserved hypothetical protein [Pediculus humanus corporis]
2.0_insect_GH93ESX01AQKFQ	ref|XP_001946008.1|	8e-06	PREDICTED: similar to CG9194 CG9194-PA [Acyrthosiphon pisum]
2.0_insect_GH93ESX03GCFTH	ref|NP_001006829.1|	1e-07	coenzyme Q6 homolog, monooxygenase [Xenopus (Silurana) tropicalis] gb|AAH76897.1| coenzyme Q6 homolog (yeast) [Xenopus (Silurana) tropicalis] emb|CAJ83665.1| coenzyme Q6 homolog (yeast) [Xenopus tropicalis]
2.0_insect_GH93ESX01BKBZ0	ref|XP_001943738.1|	2e-26	PREDICTED: similar to MGC83083 protein [Acyrthosiphon pisum]
2.0_insect_GH93ESX03HGYSJ	ref|XP_002428213.1|	5e-19	conserved hypothetical protein [Pediculus humanus corporis] gb|EEB15475.1| conserved hypothetical protein [Pediculus humanus corporis]
2.0_insect_isotig04566	ref|XP_002425085.1|	3e-20	conserved hypothetical protein [Pediculus humanus corporis] gb|EEB12347.1| conserved hypothetical protein [Pediculus humanus corporis]
2.0_insect_GH93ESX01AZ4TP	ref|XP_001951036.1|	2e-07	PREDICTED: similar to AGAP002421-PA, partial [Acyrthosiphon pisum]
2.0_insect_isotig03449	ref|XP_002423612.1|	3e-36	COP9 signalosome complex subunit, putative [Pediculus humanus corporis] gb|EEB10874.1| COP9 signalosome complex subunit, putative [Pediculus humanus corporis]
2.0_insect_GG3J73P03GKB1G	ref|XP_002742065.1|	8e-17	PREDICTED: ligatin-like [Saccoglossus kowalevskii]
2.0_insect_GH93ESX03FJ1UV	ref|XP_001842833.1|	4e-16	mitochondrial inner membrane protease subunit [Culex quinquefasciatus] gb|EDS28676.1| mitochondrial inner membrane protease subunit [Culex quinquefasciatus]
2.0_insect_isotig03639	ref|XP_002080309.1|	5e-32	GD10416 [Drosophila simulans] gb|EDX05894.1| GD10416 [Drosophila simulans]
2.0_insect_isotig03567	ref|XP_002433175.1|	4e-77	1,2-dihydroxy-3-keto-5-methylthiopentene dioxygenase, putative [Pediculus humanus corporis] gb|EEB20437.1| 1,2-dihydroxy-3-keto-5-methylthiopentene dioxygenase, putative [Pediculus humanus corporis]
2.0_insect_GH93ESX03G7KQY	emb|CAT00690.1|	9e-35	putative hemomucin [Schistocerca gregaria]
2.0_insect_GH93ESX02D42C9	ref|XP_001605287.1|	5e-42	PREDICTED: similar to dicer-1 [Nasonia vitripennis]
2.0_insect_isotig00598	ref|XP_001944564.1|	6e-13	PREDICTED: similar to cuticular protein 15 from Low Complexity family (AGAP009759-PA) [Acyrthosiphon pisum]
2.0_insect_GG3J73P03F0S2X	ref|YP_001565599.1|	5e-51	dihydroxyacetone kinase, L subunit [Delftia acidovorans SPH-1] gb|ABX37214.1| dihydroxyacetone kinase, L subunit [Delftia acidovorans SPH-1]
2.0_insect_isotig03160	ref|NP_001120660.1|	1e-46	zinc finger protein 534 [Mus musculus] emb|CAM19624.2| novel KRAB box domain containing protein [Mus musculus]
2.0_insect_GG3J73P03FMIAA	ref|XP_002426561.1|	1e-44	F-box only protein, putative [Pediculus humanus corporis] gb|EEB13823.1| F-box only protein, putative [Pediculus humanus corporis]
2.0_insect_isotig06136	gb|EFA01232.1|	2e-17	hypothetical protein TcasGA2_TC010559 [Tribolium castaneum]
2.0_insect_GH93ESX03G7WV9	ref|YP_001566930.1|	4e-40	5,10-methylenetetrahydrofolate reductase [Delftia acidovorans SPH-1] gb|ABX38545.1| 5,10-methylenetetrahydrofolate reductase [Delftia acidovorans SPH-1]
2.0_insect_GH93ESX02D2HKS	gb|EFA05297.1|	1e-08	hypothetical protein TcasGA2_TC015454 [Tribolium castaneum]
2.0_insect_GH93ESX01B0V82	ref|XP_001587441.1|	2e-15	triosephosphate isomerase [Sclerotinia sclerotiorum 1980] gb|EDN95555.1| triosephosphate isomerase [Sclerotinia sclerotiorum 1980]
2.0_insect_isotig00477	ref|XP_001946878.1|	2e-45	PREDICTED: similar to Osiris 12 CG1154-PA [Acyrthosiphon pisum]
2.0_insect_GH93ESX03HGS3K	ref|NP_001123908.1|	8e-08	cytochrome P450 CYP18A1 [Tribolium castaneum] gb|EFA10669.1| cytochrome P450 18A1 [Tribolium castaneum]
2.0_insect_GH93ESX02DLL6K	ref|ZP_06069711.1|	1e-60	molybdopterin biosynthesis protein moeA [Acinetobacter lwoffii SH145] gb|EEY89755.1| molybdopterin biosynthesis protein moeA [Acinetobacter lwoffii SH145]
2.0_insect_GH93ESX01A796O	ref|XP_001945042.1|	1e-44	PREDICTED: similar to rhombotin [Acyrthosiphon pisum]
2.0_insect_isotig05766	ref|ZP_05971208.1|	5e-21	conserved domain protein [Providencia rustigianii DSM 4541] gb|EFB74247.1| conserved domain protein [Providencia rustigianii DSM 4541]
2.0_insect_GH93ESX03FQZBI	ref|XP_002428229.1|	3e-29	Thrombospondin-3 precursor, putative [Pediculus humanus corporis] gb|EEB15491.1| Thrombospondin-3 precursor, putative [Pediculus humanus corporis]
2.0_insect_GH93ESX03F500E	gb|EDL30169.1|	7e-13	taxilin alpha, isoform CRA_c [Mus musculus]
2.0_insect_GH93ESX02DG8HW	ref|YP_001561395.1|	2e-61	glucose-methanol-choline oxidoreductase [Delftia acidovorans SPH-1] gb|ABX33010.1| glucose-methanol-choline oxidoreductase [Delftia acidovorans SPH-1]
2.0_insect_GH93ESX03G3XNM	ref|XP_393077.3|	1e-63	PREDICTED: similar to CG1832-PA, isoform A [Apis mellifera]
2.0_insect_GH93ESX01AKD4Q	ref|XP_001122253.1|	6e-06	PREDICTED: similar to kismet CG3696-PA, isoform A [Apis mellifera]
2.0_insect_GG3J73P03GH0E4	ref|XP_001949793.1|	3e-09	PREDICTED: similar to AGAP003596-PA, partial [Acyrthosiphon pisum]
2.0_insect_GH93ESX03G7PUB	ref|XP_625169.1|	8e-56	PREDICTED: similar to Hypothetical UPF0195 protein CG7949 [Apis mellifera]
2.0_insect_isotig00016	ref|XP_971755.1|	1e-124	PREDICTED: similar to vesicle amine transport protein [Tribolium castaneum] gb|EFA06248.1| hypothetical protein TcasGA2_TC009106 [Tribolium castaneum]
2.0_insect_GG3J73P03GHU5E	ref|YP_001566781.1|	1e-74	FAD linked oxidase domain-containing protein [Delftia acidovorans SPH-1] gb|ABX38396.1| FAD linked oxidase domain protein [Delftia acidovorans SPH-1]
2.0_insect_GH93ESX03GK9IB	ref|XP_002337110.1|	3e-70	predicted protein [Populus trichocarpa] gb|EEE76662.1| predicted protein [Populus trichocarpa]
2.0_insect_GG3J73P03FNTVQ	ref|XP_002081942.1|	6e-17	GD25462 [Drosophila simulans] gb|EDX07527.1| GD25462 [Drosophila simulans]
2.0_insect_isotig00758	ref|XP_974410.1|	1e-151	PREDICTED: similar to CG8545 CG8545-PA [Tribolium castaneum] gb|EFA09757.1| hypothetical protein TcasGA2_TC011896 [Tribolium castaneum]
2.0_insect_isotig03920	gb|ABR27858.1|	5e-39	hypothetical protein [Triatoma infestans]
2.0_insect_GH93ESX01B3YIT	ref|XP_002432403.1|	4e-12	lupus la ribonucleoprotein, putative [Pediculus humanus corporis] gb|EEB19665.1| lupus la ribonucleoprotein, putative [Pediculus humanus corporis]
2.0_insect_GG3J73P03FGQX2	ref|XP_002431121.1|	4e-27	polo kinase kinase, putative [Pediculus humanus corporis] gb|EEB18383.1| polo kinase kinase, putative [Pediculus humanus corporis]
2.0_insect_GG3J73P03F60PC	ref|YP_001562343.1|	2e-60	ABC transporter related [Delftia acidovorans SPH-1] gb|ABX33958.1| ABC transporter related [Delftia acidovorans SPH-1]
2.0_insect_GH93ESX03G34LK	gb|ADD18277.1|	7e-18	Fe2+/Zn2+ regulated transporter [Glossina morsitans morsitans]
2.0_insect_GH93ESX02D8CQK	ref|XP_001945524.1|	3e-29	PREDICTED: similar to AGAP010272-PA [Acyrthosiphon pisum]
2.0_insect_isotig02695	ref|XP_002424873.1|	1e-135	restnoblastoma-binding protein, putative [Pediculus humanus corporis] gb|EEB12135.1| restnoblastoma-binding protein, putative [Pediculus humanus corporis]
2.0_insect_GH93ESX02DB86M	gb|ADD19887.1|	2e-32	60s ribosomal protein L19 [Glossina morsitans morsitans]
2.0_insect_GH93ESX01BMIM1	ref|YP_003223753.1|	3e-49	putative enzyme [Escherichia coli O103:H2 str. 12009] dbj|BAI32619.1| predicted enzyme [Escherichia coli O103:H2 str. 12009]
2.0_insect_isotig00392	ref|XP_002427787.1|	4e-70	Cathepsin F precursor, putative [Pediculus humanus corporis] gb|EEB15049.1| Cathepsin F precursor, putative [Pediculus humanus corporis]
2.0_insect_GH93ESX01B4CTP	ref|XP_001843467.1|	2e-23	dihydropyridine-sensitive l-type calcium channel [Culex quinquefasciatus] gb|EDS32626.1| dihydropyridine-sensitive l-type calcium channel [Culex quinquefasciatus]
2.0_insect_isotig03196	ref|XP_975449.2|	8e-66	PREDICTED: similar to FAS-associated factor 1, putative [Tribolium castaneum]
2.0_insect_GG3J73P03GE9DW	ref|XP_001952163.1|	2e-42	PREDICTED: similar to sucrase [Acyrthosiphon pisum]
2.0_insect_GH93ESX03GL3CC	ref|XP_002433023.1|	1e-10	conserved hypothetical protein [Pediculus humanus corporis] gb|EEB20285.1| conserved hypothetical protein [Pediculus humanus corporis]
2.0_insect_isotig01613	ref|XP_001656210.1|	0	citrate synthase [Aedes aegypti] sp|Q17GM7.1|CISY1_AEDAE RecName: Full=Probable citrate synthase 1, mitochondrial; Flags: Precursor gb|EAT45772.1| citrate synthase [Aedes aegypti]
2.0_insect_GH93ESX02DASDB	ref|NP_001035357.1|	2e-20	unzipped [Apis mellifera] gb|AAY82248.1| anarchy 1 [Apis mellifera]
2.0_insect_GH93ESX03GMUXI	ref|XP_968189.2|	2e-13	PREDICTED: similar to cysteinyl-tRNA synthetase [Tribolium castaneum]
2.0_insect_GH93ESX03GEE7I	ref|XP_396734.3|	2e-19	PREDICTED: similar to Neurogenic locus Notch protein precursor [Apis mellifera]
2.0_insect_GG3J73P03G9RKH	ref|XP_625156.2|	1e-18	PREDICTED: similar to CG3430-PA isoform 2 [Apis mellifera]
2.0_insect_GH93ESX01BORR3	gb|EFA06395.1|	2e-07	hypothetical protein TcasGA2_TC009273 [Tribolium castaneum]
2.0_insect_GH93ESX03GOOJ3	ref|XP_968185.1|	2e-23	PREDICTED: similar to GA19024-PA [Tribolium castaneum] gb|EEZ99001.1| hypothetical protein TcasGA2_TC004865 [Tribolium castaneum]
2.0_insect_GG3J73P03G5EHA	gb|ACF75907.1|	9e-42	heat shock protein 90 [Tetranychus cinnabarinus]
2.0_insect_isotig02596	ref|XP_393761.1|	1e-119	PREDICTED: similar to ran CG1404-PA, isoform A [Apis mellifera]
2.0_insect_GG3J73P03HED11	ref|NP_001037895.1|	1e-11	ubiquinol-cytochrome c reductase complex [Xenopus (Silurana) tropicalis] emb|CAJ82412.1| ubiquinol-cytochrome c reductase complex (7.2 kD) (ucrc) [Xenopus tropicalis] gb|AAI55049.1| ubiquinol-cytochrome c reductase complex (7.2 kD) (ucrc) [Xenopus (Silurana) tropicalis]
2.0_insect_isotig02065	ref|XP_001944278.1|	4e-55	PREDICTED: similar to protein regulator of cytokinesis 1 [Acyrthosiphon pisum]
2.0_insect_isotig00062	ref|XP_970498.1|	4e-59	PREDICTED: similar to S14e ribosomal protein [Tribolium castaneum] gb|EEZ97281.1| hypothetical protein TcasGA2_TC011085 [Tribolium castaneum]
2.0_insect_GH93ESX03F4VO2	ref|XP_970655.1|	1e-15	PREDICTED: similar to peroxisomal membrane protein PEX16 [Tribolium castaneum] gb|EFA02007.1| hypothetical protein TcasGA2_TC007629 [Tribolium castaneum]
2.0_insect_GG3J73P03GPAFJ	gb|ADD24454.1|	4e-14	Transmembrane protein 60 [Lepeophtheirus salmonis]
2.0_insect_GH93ESX03F9TKN	ref|ZP_03393878.1|	5e-33	3-isopropylmalate dehydrogenase [Corynebacterium amycolatum SK46] gb|EEB63025.1| 3-isopropylmalate dehydrogenase [Corynebacterium amycolatum SK46]
2.0_insect_GH93ESX02D8V77	emb|CAG00022.1|	1e-34	unnamed protein product [Tetraodon nigroviridis]
2.0_insect_GH93ESX02DS35K	ref|XP_001603770.1|	5e-17	PREDICTED: similar to conserved hypothetical protein [Nasonia vitripennis]
2.0_insect_isotig00052	ref|NP_001136108.1|	0	actin [Acyrthosiphon pisum] ref|XP_002426688.1| Actin, muscle [Pediculus humanus corporis] gb|AAT01073.1| putative muscle actin [Homalodisca vitripennis] gb|AAU84943.1| putative muscle actin [Toxoptera citricida] gb|AAU95191.1| putative muscle actin [Oncometopia nigricans] gb|ABA62321.1| beta-actin [Reticulitermes flavipes] gb|ABE27979.1| putative muscle actin [Lygus lineolaris] gb|EEB13950.1| Ac…
2.0_insect_GH93ESX01BSFMS	ref|XP_394009.2|	7e-08	PREDICTED: similar to CG16771-PA isoform 1 [Apis mellifera]
2.0_insect_GG3J73P03FU8HQ	ref|XP_971070.2|	1e-19	PREDICTED: similar to ga binding protein beta chain (transcription factor e4tf1-47) [Tribolium castaneum] gb|EEZ97725.1| spatzle 5 [Tribolium castaneum]
2.0_insect_GH93ESX03FNDNM	sp|P46432.1|GSTT3_MUSDO	6e-08	RecName: Full=Glutathione S-transferase 3; AltName: Full=GST class-theta emb|CAA51977.1| glutatione transferase-3C [Musca domestica] emb|CAA63944.1| GST-3; glutathione transferase [Musca domestica]
2.0_insect_GH93ESX02EIQ5K	ref|NP_001002504.2|	8e-32	HECT domain containing 1 [Danio rerio] emb|CAD32862.1| novel protein with HECT-domain (ubiquitin-transferase) [Danio rerio]
2.0_insect_GH93ESX03G8X4A	ref|XP_623756.1|	3e-16	PREDICTED: similar to Muscle-specific protein 300 CG33715-PB, isoform B [Apis mellifera]
2.0_insect_isotig04856	ref|XP_001661672.1|	2e-59	hypothetical protein AaeL_AAEL011462 [Aedes aegypti] gb|EAT36460.1| conserved hypothetical protein [Aedes aegypti]
2.0_insect_GH93ESX03FOMR8	ref|XP_001371587.1|	5e-13	PREDICTED: hypothetical protein [Monodelphis domestica]
2.0_insect_GH93ESX02DA6NG	gb|EEH16407.1|	7e-35	peptidyl-prolyl cis-trans isomerase cypE [Paracoccidioides brasiliensis Pb03] gb|EEH43133.1| peptidyl-prolyl cis-trans isomerase cypE [Paracoccidioides brasiliensis Pb18]
2.0_insect_GH93ESX03HDKPV	ref|XP_002428067.1|	7e-20	Nucleolin, putative [Pediculus humanus corporis] gb|EEB15329.1| Nucleolin, putative [Pediculus humanus corporis]
2.0_insect_GH93ESX02EHPGN	ref|XP_394622.1|	1e-23	PREDICTED: similar to CG6017-PA isoform 1 [Apis mellifera]
2.0_insect_GH93ESX03HE0ID	ref|XP_002161842.1|	1e-10	PREDICTED: similar to predicted protein [Hydra magnipapillata]
2.0_insect_GH93ESX02EVF9P	ref|YP_920306.1|	5e-19	cysteinyl-tRNA synthetase [Thermofilum pendens Hrk 5] sp|A1RYM3.1|SYC_THEPD RecName: Full=Cysteinyl-tRNA synthetase; AltName: Full=Cysteine--tRNA ligase; Short=CysRS gb|ABL78303.1| cysteinyl-tRNA synthetase [Thermofilum pendens Hrk 5]
2.0_insect_isotig03655	ref|XP_001358599.2|	9e-44	GA16276 [Drosophila pseudoobscura pseudoobscura] gb|EAL27740.2| GA16276 [Drosophila pseudoobscura pseudoobscura]
2.0_insect_GG3J73P03GV8EG	ref|XP_002431700.1|	5e-27	myosin light chain kinase, putative [Pediculus humanus corporis] gb|EEB18962.1| myosin light chain kinase, putative [Pediculus humanus corporis]
2.0_insect_GH93ESX02EN904	ref|XP_002432985.1|	2e-34	myosin-18A, putative [Pediculus humanus corporis] gb|EEB20247.1| myosin-18A, putative [Pediculus humanus corporis]
2.0_insect_GG3J73P03HDJS8	ref|XP_002741153.1|	2e-07	PREDICTED: hypothetical protein [Saccoglossus kowalevskii]
2.0_insect_GH93ESX03GC10S	ref|XP_001861397.1|	2e-06	DNA polymerase epsilon subunit 4 [Culex quinquefasciatus] gb|EDS35581.1| DNA polymerase epsilon subunit 4 [Culex quinquefasciatus]
2.0_insect_GG3J73P03FGPD8	ref|XP_001942850.1|	6e-15	PREDICTED: similar to Cad96Cb CG13664-PA, partial [Acyrthosiphon pisum]
2.0_insect_GH93ESX03GBWWT	ref|YP_001561268.1|	4e-33	C4-dicarboxylate transporter DctA [Delftia acidovorans SPH-1] gb|ABX32883.1| sodium:dicarboxylate symporter [Delftia acidovorans SPH-1]
2.0_insect_isotig03820	gb|AAP81223.1|	8e-71	ribosomal protein L16 [Candidatus Portiera aleyrodidarum]
2.0_insect_isotig00551	ref|NP_001155631.1|	1e-47	hypothetical protein LOC100164512 [Acyrthosiphon pisum] dbj|BAH71787.1| ACYPI005523 [Acyrthosiphon pisum]
2.0_insect_GG3J73P03F7YIL	gb|EFA03169.1|	1e-11	hypothetical protein TcasGA2_TC013089 [Tribolium castaneum]
2.0_insect_GH93ESX01BKQO8	ref|XP_001950707.1|	2e-08	PREDICTED: similar to Importin 4, partial [Acyrthosiphon pisum]
2.0_insect_GG3J73P03G2HTL	ref|XP_001943494.1|	6e-38	PREDICTED: similar to trehalase [Acyrthosiphon pisum]
2.0_insect_GH93ESX03F1OA7	ref|XP_001948208.1|	3e-08	PREDICTED: hypothetical protein, partial [Acyrthosiphon pisum]
2.0_insect_isotig06332	ref|XP_001606694.1|	8e-24	PREDICTED: similar to conserved hypothetical protein [Nasonia vitripennis]
2.0_insect_GG3J73P03FI9M5	ref|ZP_04062046.1|	3e-70	dihydroorotase [Streptococcus salivarius SK126] gb|EEK10033.1| dihydroorotase [Streptococcus salivarius SK126]
2.0_insect_GH93ESX02DWXN0	gb|EFA02872.1|	3e-09	hypothetical protein TcasGA2_TC007906 [Tribolium castaneum]
2.0_insect_GH93ESX02EA4XG	gb|EFA10103.1|	2e-06	hypothetical protein TcasGA2_TC012282 [Tribolium castaneum]
2.0_insect_isotig02904	ref|XP_001951604.1|	6e-30	PREDICTED: similar to delta-adaptin [Acyrthosiphon pisum]
2.0_insect_GG3J73P03HGI2L	ref|YP_002026906.1|	5e-69	3-oxoacid CoA-transferase, B subunit [Stenotrophomonas maltophilia R551-3] gb|ACF50223.1| 3-oxoacid CoA-transferase, B subunit [Stenotrophomonas maltophilia R551-3]
2.0_insect_GG3J73P03HBBEC	ref|XP_002416664.1|	3e-21	E3 ubiquitin ligase, putative [Ixodes scapularis] gb|EEC20581.1| E3 ubiquitin ligase, putative [Ixodes scapularis]
2.0_insect_GH93ESX03F2J0J	ref|XP_001952207.1|	3e-34	PREDICTED: similar to CG13310 CG13310-PA [Acyrthosiphon pisum]
2.0_insect_GH93ESX03FVCI6	dbj|BAI83425.1|	1e-12	sugar transporter 11 [Nilaparvata lugens]
2.0_insect_isotig03592	ref|NP_001162111.1|	4e-50	hypothetical protein LOC100168248 [Acyrthosiphon pisum] ref|XP_001944690.1| PREDICTED: similar to GA18111-PA isoform 1 [Acyrthosiphon pisum] dbj|BAH72197.1| ACYPI008968 [Acyrthosiphon pisum]
2.0_insect_GH93ESX03HCD66	ref|XP_002431488.1|	3e-52	conserved hypothetical protein [Pediculus humanus corporis] gb|EEB18750.1| conserved hypothetical protein [Pediculus humanus corporis]
2.0_insect_GG3J73P03G8VYN	ref|XP_971164.2|	4e-23	PREDICTED: similar to widerborst CG5643-PC [Tribolium castaneum]
2.0_insect_GG3J73P03GY2IJ	ref|XP_002380870.1|	5e-43	mitochondrial phosphate carrier protein, putative [Aspergillus flavus NRRL3357] gb|EED48969.1| mitochondrial phosphate carrier protein, putative [Aspergillus flavus NRRL3357]
2.0_insect_GH93ESX02DNRGL	emb|CAE55205.1|	2e-12	beta-tubulin [Gyrodactylus salaris]
2.0_insect_GH93ESX01BLN33	gb|AAO92283.1|	1e-08	26S proteasome regulatory subunit [Dermacentor variabilis]
2.0_insect_GG3J73P03FTZPA	ref|XP_001338057.2|	1e-07	PREDICTED: polyprotein-like [Danio rerio]
2.0_insect_GG3J73P03FPGA7	ref|ZP_06640029.1|	5e-49	galactoside ABC superfamily ATP binding cassette transporter, ABC protein [Serratia odorifera DSM 4582] gb|EFE94931.1| galactoside ABC superfamily ATP binding cassette transporter, ABC protein [Serratia odorifera DSM 4582]
2.0_insect_GH93ESX01AVUCI	ref|XP_002427444.1|	3e-15	conserved hypothetical protein [Pediculus humanus corporis] gb|EEB14706.1| conserved hypothetical protein [Pediculus humanus corporis]
2.0_insect_GH93ESX01ATFN1	ref|XP_001650130.1|	1e-12	Sec24B protein, putative [Aedes aegypti] gb|EAT43590.1| Sec24B protein, putative [Aedes aegypti]
2.0_insect_isotig05487	ref|XP_001661632.1|	2e-13	hypothetical protein AaeL_AAEL011399 [Aedes aegypti] gb|EAT36522.1| conserved hypothetical protein [Aedes aegypti]
2.0_insect_isotig05143	ref|XP_001664018.1|	1e-22	cuticle protein, putative [Aedes aegypti] gb|EAT33902.1| cuticle protein, putative [Aedes aegypti]
2.0_insect_GG3J73P03FNH11	ref|YP_001566654.1|	4e-85	glutathione S-transferase domain-containing protein [Delftia acidovorans SPH-1] gb|ABX38269.1| Glutathione S-transferase domain [Delftia acidovorans SPH-1]
2.0_insect_isotig00085	ref|XP_001943088.1|	4e-70	PREDICTED: similar to 60S ribosomal protein L17 [Acyrthosiphon pisum]
2.0_insect_GG3J73P03F14KW	dbj|BAJ05335.1|	1e-15	hedgehog protein [Daphnia magna]
2.0_insect_GH93ESX01B21H9	ref|XP_001555047.1|	1e-68	60S ribosomal protein L8 [Botryotinia fuckeliana B05.10] gb|EDN26160.1| 60S ribosomal protein L8 [Botryotinia fuckeliana B05.10]
2.0_insect_GH93ESX01A8IL6	ref|XP_001602592.1|	7e-07	PREDICTED: similar to delta-9 desaturase 1 [Nasonia vitripennis]
2.0_insect_GH93ESX03FKK0P	ref|XP_001120920.1|	2e-11	PREDICTED: similar to Phosphomevalonate kinase (PMKase) [Apis mellifera]
2.0_insect_GH93ESX02EWJGV	ref|XP_001599269.1|	8e-24	PREDICTED: hypothetical protein [Nasonia vitripennis]
2.0_insect_GH93ESX02DS9CZ	ref|XP_001845048.1|	3e-18	conserved hypothetical protein [Culex quinquefasciatus] sp|B0W8L4.1|SGF11_CULQU RecName: Full=SAGA-associated factor 11 homolog gb|EDS39064.1| conserved hypothetical protein [Culex quinquefasciatus]
2.0_insect_GH93ESX02ER063	ref|XP_001992092.1|	1e-23	GH24571 [Drosophila grimshawi] gb|EDV91799.1| GH24571 [Drosophila grimshawi]
2.0_insect_GH93ESX03GVVXU	ref|XP_001952801.1|	3e-27	PREDICTED: similar to AGAP006020-PA [Acyrthosiphon pisum]
2.0_insect_GH93ESX03GEI4S	ref|ZP_01891866.1|	1e-29	2-oxoisovalerate dehydrogenase, E1 component, alpha and beta fusion [unidentified eubacterium SCB49] gb|EDM43107.1| 2-oxoisovalerate dehydrogenase, E1 component, alpha and beta fusion [unidentified eubacterium SCB49]
2.0_insect_GH93ESX03FK76R	ref|XP_392515.1|	3e-44	PREDICTED: similar to sec23 CG1250-PA, isoform A isoform 1 [Apis mellifera]
2.0_insect_GH93ESX01B3MWH	ref|NP_001037476.1|	3e-09	p260 [Bombyx mori] gb|AAB53257.1| p260 [Bombyx mori]
2.0_insect_GH93ESX02DMQV8	ref|XP_002603696.1|	6e-07	hypothetical protein BRAFLDRAFT_126894 [Branchiostoma floridae] gb|EEN59707.1| hypothetical protein BRAFLDRAFT_126894 [Branchiostoma floridae]
2.0_insect_GG3J73P03GEDJN	ref|XP_624953.1|	5e-35	PREDICTED: similar to sec10 CG6159-PA [Apis mellifera]
2.0_insect_GH93ESX01CBAUA	ref|XP_002135026.1|	2e-70	GA23469 [Drosophila pseudoobscura pseudoobscura] gb|EDY73653.1| GA23469 [Drosophila pseudoobscura pseudoobscura]
2.0_insect_isotig02226	ref|XP_396744.3|	2e-63	PREDICTED: similar to CG13349-PA, isoform A [Apis mellifera]
2.0_insect_isotig02490	ref|XP_002430359.1|	1e-118	CRSP complex subunit, putative [Pediculus humanus corporis] gb|EEB17621.1| CRSP complex subunit, putative [Pediculus humanus corporis]
2.0_insect_GH93ESX02EWBJK	emb|CAH65682.2|	6e-45	cytochrome P450 CYP6AY1 protein [Nilaparvata lugens]
2.0_insect_GH93ESX02DF8P3	ref|XP_001949260.1|	5e-13	PREDICTED: similar to DEAD/H (Asp-Glu-Ala-Asp/His) box polypeptide 11 (CHL1-like helicase homolog, S. cerevisiae) [Acyrthosiphon pisum]
2.0_insect_GH93ESX03F2RHE	gb|ADD18331.1|	9e-13	transmembrane protein 11 [Glossina morsitans morsitans]
2.0_insect_isotig04189	ref|XP_313416.3|	1e-110	AGAP003648-PA [Anopheles gambiae str. PEST] gb|EAA08858.3| AGAP003648-PA [Anopheles gambiae str. PEST]
2.0_insect_isotig04008	ref|XP_001951736.1|	1e-47	PREDICTED: similar to rac serine/threonine kinase [Acyrthosiphon pisum]
2.0_insect_isotig03305	ref|XP_002428345.1|	2e-63	conserved hypothetical protein [Pediculus humanus corporis] gb|EEB15607.1| conserved hypothetical protein [Pediculus humanus corporis]
2.0_insect_GH93ESX01B7MQ8	ref|XP_001951907.1|	6e-16	PREDICTED: similar to SID1-like protein [Acyrthosiphon pisum]
2.0_insect_isotig03353	ref|XP_001949322.1|	5e-73	PREDICTED: similar to beta-alanyl conjugating enzyme [Acyrthosiphon pisum]
2.0_insect_isotig02631	ref|XP_392909.1|	1e-134	PREDICTED: similar to ubiquitin-activating enzyme E1C isoform 1 [Apis mellifera]
2.0_insect_isotig06454	dbj|BAH71153.1|	1e-35	ACYPI006573 [Acyrthosiphon pisum]
2.0_insect_isotig06040	ref|XP_001947197.1|	5e-72	PREDICTED: similar to CG31005 CG31005-PA [Acyrthosiphon pisum]
2.0_insect_GG3J73P03GLPJW	gb|EFA11385.1|	5e-24	hypothetical protein TcasGA2_TC011545 [Tribolium castaneum]
2.0_insect_GH93ESX02DVIV1	ref|XP_001850195.1|	1e-15	conserved hypothetical protein [Culex quinquefasciatus] gb|EDS31559.1| conserved hypothetical protein [Culex quinquefasciatus]
2.0_insect_GH93ESX01CEBZW	ref|XP_001601407.1|	3e-22	PREDICTED: similar to cleavage and polyadenylation specificity factor [Nasonia vitripennis]
2.0_insect_GH93ESX02DX4O6	ref|YP_001566963.1|	7e-60	LysR family transcriptional regulator [Delftia acidovorans SPH-1] gb|ABX38578.1| transcriptional regulator, LysR family [Delftia acidovorans SPH-1]
2.0_insect_isotig03969	gb|EFA01880.1|	6e-63	hypothetical protein TcasGA2_TC007485 [Tribolium castaneum]
2.0_insect_GH93ESX02ES960	ref|YP_001564346.1|	7e-84	glutathione S-transferase domain-containing protein [Delftia acidovorans SPH-1] gb|ABX35961.1| Glutathione S-transferase domain [Delftia acidovorans SPH-1]
2.0_insect_GH93ESX02EQHCH	ref|XP_002433001.1|	2e-35	run and tbc1 domain-containing protein, putative [Pediculus humanus corporis] gb|EEB20263.1| run and tbc1 domain-containing protein, putative [Pediculus humanus corporis]
2.0_insect_GG3J73P03GSX4G	ref|XP_001120446.1|	2e-22	PREDICTED: similar to CG11099-PA [Apis mellifera]
2.0_insect_GG3J73P03HEVSC	emb|CAH65681.2|	9e-13	cytochrome P450 CYP6AX1 protein [Nilaparvata lugens]
2.0_insect_GH93ESX01A3LGF	ref|XP_317936.4|	1e-40	AGAP011386-PA [Anopheles gambiae str. PEST] gb|EAA13031.4| AGAP011386-PA [Anopheles gambiae str. PEST]
2.0_insect_GH93ESX03G4NNK	ref|XP_001122382.1|	3e-11	PREDICTED: similar to CG6854-PA, isoform A [Apis mellifera]
2.0_insect_GG3J73P03G7T6U	ref|YP_958978.1|	7e-37	aspartyl-tRNA synthetase [Marinobacter aquaeolei VT8] sp|A1U1C2.1|SYD_MARAV RecName: Full=Aspartyl-tRNA synthetase; AltName: Full=Aspartate--tRNA ligase; Short=AspRS gb|ABM18791.1| aspartyl-tRNA synthetase [Marinobacter aquaeolei VT8]
2.0_insect_GH93ESX03GZN7I	ref|XP_001998194.1|	3e-23	GI23769 [Drosophila mojavensis] gb|EDW13655.1| GI23769 [Drosophila mojavensis]
2.0_insect_GH93ESX01BPZ96	ref|XP_002432396.1|	1e-46	conserved hypothetical protein [Pediculus humanus corporis] gb|EEB19658.1| conserved hypothetical protein [Pediculus humanus corporis]
2.0_insect_isotig01152	ref|NP_001155828.1|	2e-60	hypothetical protein LOC100169372 [Acyrthosiphon pisum] dbj|BAH72379.1| ACYPI009998 [Acyrthosiphon pisum]
2.0_insect_GH93ESX02DTDLR	ref|NP_001138033.1|	1e-11	bestrophin 1, isoform B [Drosophila melanogaster] gb|ACL83492.1| bestrophin 1, isoform B [Drosophila melanogaster]
2.0_insect_isotig00734	ref|XP_625204.1|	1e-155	PREDICTED: similar to CCR4-NOT transcription complex subunit 2 (CCR4-associated factor 2) [Apis mellifera]
2.0_insect_GG3J73P03FH57V	ref|ZP_04614712.1|	5e-18	Leucine-rich repeat (LRR) protein [Yersinia ruckeri ATCC 29473] gb|EEQ00657.1| Leucine-rich repeat (LRR) protein [Yersinia ruckeri ATCC 29473]
2.0_insect_GH93ESX02EKC7A	ref|XP_002424413.1|	2e-22	protein msta, isoform A, putative [Pediculus humanus corporis] gb|EEB11675.1| protein msta, isoform A, putative [Pediculus humanus corporis]
2.0_insect_GH93ESX02DBW44	ref|XP_002112667.1|	9e-45	hypothetical protein TRIADDRAFT_25814 [Trichoplax adhaerens] gb|EDV24777.1| hypothetical protein TRIADDRAFT_25814 [Trichoplax adhaerens]
2.0_insect_GG3J73P03F4QYV	ref|XP_002427778.1|	4e-22	conserved hypothetical protein [Pediculus humanus corporis] gb|EEB15040.1| conserved hypothetical protein [Pediculus humanus corporis]
2.0_insect_GH93ESX03G8XZT	ref|XP_002432721.1|	1e-32	ubiquitin-conjugating enzyme E2-17 kDa, putative [Pediculus humanus corporis] gb|EEB19983.1| ubiquitin-conjugating enzyme E2-17 kDa, putative [Pediculus humanus corporis]
2.0_insect_GG3J73P03GU72R	gb|EFA02810.1|	8e-46	dachsous [Tribolium castaneum]
2.0_insect_GH93ESX03GMYTF	ref|XP_001864525.1|	8e-32	delta(9)-desaturase [Culex quinquefasciatus] gb|EDS40306.1| delta(9)-desaturase [Culex quinquefasciatus]
2.0_insect_GH93ESX02C5KWO	ref|XP_001863574.1|	9e-07	conserved hypothetical protein [Culex quinquefasciatus] gb|EDS38780.1| conserved hypothetical protein [Culex quinquefasciatus]
2.0_insect_GH93ESX03F81FE	gb|ABY21317.1|	2e-42	defender against apoptotic cell death [Mayetiola destructor]
2.0_insect_GH93ESX01B884L	ref|XP_002108466.1|	2e-24	hypothetical protein TRIADDRAFT_51403 [Trichoplax adhaerens] gb|EDV29264.1| hypothetical protein TRIADDRAFT_51403 [Trichoplax adhaerens]
2.0_insect_GG3J73P03HCKZ9	ref|XP_315003.3|	1e-06	AGAP004912-PB [Anopheles gambiae str. PEST] gb|EAA10492.4| AGAP004912-PB [Anopheles gambiae str. PEST]
2.0_insect_GG3J73P03FT51G	ref|XP_001599966.1|	3e-27	PREDICTED: similar to acyl-CoA oxidase [Nasonia vitripennis]
2.0_insect_GH93ESX03FYV9G	ref|NP_001037482.1|	2e-08	eIF 2a kinase [Bombyx mori] gb|AAO13686.1|U87236_1 eIF 2a kinase [Bombyx mori]
2.0_insect_GH93ESX02DSFR1	ref|XP_002049330.1|	2e-07	GJ21527 [Drosophila virilis] gb|EDW60523.1| GJ21527 [Drosophila virilis]
2.0_insect_GH93ESX02DTT82	ref|XP_001944438.1|	5e-09	PREDICTED: similar to predicted protein [Acyrthosiphon pisum]
2.0_insect_GH93ESX02DMT3O	ref|XP_318373.4|	1e-63	AGAP003921-PA [Anopheles gambiae str. PEST] gb|EAA43664.4| AGAP003921-PA [Anopheles gambiae str. PEST]
2.0_insect_GG3J73P03FMVZP	ref|YP_001562369.1|	1e-20	acetyl-CoA acetyltransferase [Delftia acidovorans SPH-1] gb|ABX33984.1| acetyl-CoA acetyltransferase [Delftia acidovorans SPH-1]
2.0_insect_GH93ESX03GT6OH	ref|XP_971297.2|	4e-23	PREDICTED: similar to calmodulin 2 [Tribolium castaneum]
2.0_insect_isotig00844	ref|XP_001604106.1|	1e-156	PREDICTED: similar to LIM domain protein [Nasonia vitripennis]
2.0_insect_GH93ESX02ECVU4	ref|XP_002425044.1|	3e-07	conserved hypothetical protein [Pediculus humanus corporis] gb|EEB12306.1| conserved hypothetical protein [Pediculus humanus corporis]
2.0_insect_isotig05950	ref|XP_002425916.1|	2e-42	DEAD box ATP-dependent RNA helicase, putative [Pediculus humanus corporis] gb|EEB13178.1| DEAD box ATP-dependent RNA helicase, putative [Pediculus humanus corporis]
2.0_insect_isotig00933	ref|XP_001948493.1|	2e-28	PREDICTED: similar to DEAD box ATP-dependent RNA helicase [Acyrthosiphon pisum]
2.0_insect_GH93ESX03GVVXN	ref|XP_001944156.1|	1e-11	PREDICTED: similar to tetratricopeptide repeat protein 37 [Acyrthosiphon pisum]
2.0_insect_GH93ESX01APWBR	ref|YP_001563104.1|	6e-59	ABC transporter related [Delftia acidovorans SPH-1] gb|ABX34719.1| ABC transporter related [Delftia acidovorans SPH-1]
2.0_insect_GH93ESX01B75TP	ref|YP_001564335.1|	1e-87	ABC transporter related [Delftia acidovorans SPH-1] gb|ABX35950.1| ABC transporter related [Delftia acidovorans SPH-1]
2.0_insect_GH93ESX01A69JY	ref|XP_001949355.1|	3e-21	PREDICTED: similar to CG12006 CG12006-PB, partial [Acyrthosiphon pisum]
2.0_insect_isotig01766	ref|XP_001604161.1|	3e-83	PREDICTED: similar to ENSANGP00000013956 [Nasonia vitripennis]
2.0_insect_GG3J73P03FZD8Q	ref|XP_001969113.1|	3e-11	GG24128 [Drosophila erecta] gb|EDV58172.1| GG24128 [Drosophila erecta]
2.0_insect_isotig01446	ref|NP_001093267.1|	4e-29	phosphatidylethanolamine binding protein isoform 2 [Bombyx mori] gb|ABF51354.1| phosphatidylethanolamine binding protein isoform 2 [Bombyx mori]
2.0_insect_GH93ESX01BPSJC	gb|ACS72284.1|	1e-33	ribosomal protein S12 [Pinctada maxima]
2.0_insect_GH93ESX03FHD6I	ref|XP_624496.1|	2e-10	PREDICTED: similar to Fatty acid (long chain) transport protein CG7400-PA, isoform A [Apis mellifera]
2.0_insect_GG3J73P03GJSNC	ref|XP_002660852.1|	1e-15	PREDICTED: polyprotein-like [Danio rerio]
2.0_insect_GG3J73P03G8BXI	gb|EFA11170.1|	4e-39	hypothetical protein TcasGA2_TC004777 [Tribolium castaneum]
2.0_insect_GG3J73P03GE4YC	ref|XP_396577.2|	8e-68	PREDICTED: similar to serine/threonine protein kinase TAO1 [Apis mellifera]
2.0_insect_GH93ESX02D0S14	ref|XP_002427858.1|	3e-29	tripartite motif-containing protein, putative [Pediculus humanus corporis] gb|EEB15120.1| tripartite motif-containing protein, putative [Pediculus humanus corporis]
2.0_insect_GG3J73P03GZICP	gb|EEZ98757.1|	6e-40	hypothetical protein TcasGA2_TC001321 [Tribolium castaneum]
2.0_insect_GH93ESX02EMZI6	ref|XP_001943556.1|	8e-25	PREDICTED: similar to Fasciclin-2 precursor (Fasciclin II) (FAS II), partial [Acyrthosiphon pisum]
2.0_insect_GH93ESX02DGB9N	ref|XP_001943283.1|	3e-20	PREDICTED: similar to xbmi-1 [Acyrthosiphon pisum]
2.0_insect_GH93ESX01ATH29	ref|XP_393387.2|	4e-10	PREDICTED: similar to Amino acid Transporter Glycoprotein subunit family member (atg-2) [Apis mellifera]
2.0_insect_isotig00110	gb|ABG81985.1|	4e-39	putative fatty acid binding protein [Diaphorina citri]
2.0_insect_isotig04264	gb|EFA03397.1|	5e-08	hypothetical protein TcasGA2_TC013383 [Tribolium castaneum]
2.0_insect_isotig06129	ref|XP_395019.2|	5e-58	PREDICTED: similar to MYPT-75D CG6896-PA [Apis mellifera]
2.0_insect_GH93ESX02DW90K	ref|XP_002168706.1|	1e-15	PREDICTED: similar to ATP-binding cassette, sub-family A member 3 [Hydra magnipapillata]
2.0_insect_GH93ESX01B3YO3	ref|XP_397394.2|	2e-20	PREDICTED: similar to WD repeat domain 24 [Apis mellifera]
2.0_insect_GG3J73P03GEMS3	ref|XP_001943846.1|	5e-38	PREDICTED: similar to golgi-associated microtubule-binding protein HOOK3, partial [Acyrthosiphon pisum]
2.0_insect_GG3J73P03G8IR6	ref|XP_002267367.1|	8e-08	PREDICTED: hypothetical protein [Vitis vinifera]
2.0_insect_GG3J73P03F7QT5	ref|YP_985012.1|	2e-16	5'-nucleotidase [Acidovorax sp. JS42] gb|ABM40936.1| 5'-nucleotidase [Acidovorax sp. JS42]
2.0_insect_GG3J73P03F5JFH	ref|YP_003279248.1|	3e-70	phosphoglucosamine mutase [Comamonas testosteroni CNB-2] gb|ACY33952.1| phosphoglucosamine mutase [Comamonas testosteroni CNB-2]
2.0_insect_GH93ESX01ASQZF	ref|XP_002423531.1|	3e-23	death associated protein kinase, putative [Pediculus humanus corporis] gb|EEB10793.1| death associated protein kinase, putative [Pediculus humanus corporis]
2.0_insect_GH93ESX03F9EJ6	ref|XP_001606121.1|	9e-29	PREDICTED: similar to ENSANGP00000029312 [Nasonia vitripennis]
2.0_insect_GH93ESX03HA4W2	dbj|BAA95429.1|	1e-22	alpha-amylase [Drosophila kikkawai]
2.0_insect_GH93ESX03GZ3ZH	ref|XP_001962532.1|	3e-22	GF15512 [Drosophila ananassae] gb|EDV31753.1| GF15512 [Drosophila ananassae]
2.0_insect_GG3J73P03GMRFB	ref|XP_002424304.1|	5e-56	conserved hypothetical protein [Pediculus humanus corporis] gb|EEB11566.1| conserved hypothetical protein [Pediculus humanus corporis]
2.0_insect_isotig05963	ref|XP_624270.2|	1e-42	PREDICTED: similar to brahma CG5942-PA, isoform A, partial [Apis mellifera]
2.0_insect_isotig04402	ref|XP_392839.3|	5e-38	PREDICTED: similar to lethal (2) k08015 CG10228-PA [Apis mellifera]
2.0_insect_GH93ESX02D66ZN	ref|XP_002432767.1|	1e-42	conserved hypothetical protein [Pediculus humanus corporis] gb|EEB20029.1| conserved hypothetical protein [Pediculus humanus corporis]
2.0_insect_GH93ESX01AML34	gb|EFA06892.1|	5e-21	hypothetical protein TcasGA2_TC009837 [Tribolium castaneum]
2.0_insect_isotig03496	gb|EFA04463.1|	1e-35	hypothetical protein TcasGA2_TC014767 [Tribolium castaneum]
2.0_insect_isotig02913	ref|XP_001950086.1|	1e-122	PREDICTED: similar to CG4221 CG4221-PA, partial [Acyrthosiphon pisum]
2.0_insect_GH93ESX01BESMM	ref|XP_001998194.1|	3e-28	GI23769 [Drosophila mojavensis] gb|EDW13655.1| GI23769 [Drosophila mojavensis]
2.0_insect_GH93ESX03GM0R8	ref|XP_001958352.1|	3e-35	GF23560 [Drosophila ananassae] gb|EDV41158.1| GF23560 [Drosophila ananassae]
2.0_insect_GH93ESX02EIOOJ	gb|EFA01350.1|	3e-21	Zn finger homeodomain 2 [Tribolium castaneum]
2.0_insect_isotig04551	ref|XP_970527.1|	2e-12	PREDICTED: similar to CG3760 CG3760-PB [Tribolium castaneum] gb|EFA06127.1| hypothetical protein TcasGA2_TC008970 [Tribolium castaneum]
2.0_insect_GH93ESX03GVPQ5	gb|EFA10673.1|	1e-11	muscle-specific protein 300 [Tribolium castaneum]
2.0_insect_isotig04190	gb|EFA02989.1|	4e-90	hypothetical protein TcasGA2_TC010408 [Tribolium castaneum]
2.0_insect_GH93ESX03G44CK	ref|NP_956063.1|	1e-07	suppression of tumorigenicity 13 [Danio rerio] gb|AAH63322.1| Suppression of tumorigenicity 13 (colon carcinoma) (Hsp70 interacting protein) [Danio rerio] gb|AAH67180.1| Suppression of tumorigenicity 13 (colon carcinoma) (Hsp70 interacting protein) [Danio rerio]
2.0_insect_GH93ESX01BVTES	ref|XP_001605736.1|	3e-43	PREDICTED: hypothetical protein [Nasonia vitripennis]
2.0_insect_GH93ESX02D1115	ref|XP_002429216.1|	3e-68	acetyl-CoA carboxylase, putative [Pediculus humanus corporis] gb|EEB16478.1| acetyl-CoA carboxylase, putative [Pediculus humanus corporis]
2.0_insect_GH93ESX01BELQU	ref|XP_624195.2|	8e-26	PREDICTED: similar to Neurexin IV CG6827-PB, isoform B [Apis mellifera]
2.0_insect_GH93ESX03GV1X9	ref|XP_967250.1|	1e-43	PREDICTED: similar to CG6619 CG6619-PA [Tribolium castaneum] gb|EEZ99637.1| hypothetical protein TcasGA2_TC002393 [Tribolium castaneum]
2.0_insect_GG3J73P03FZUBB	ref|XP_968692.2|	6e-44	PREDICTED: similar to AGAP009743-PA [Tribolium castaneum] gb|EFA09019.1| hypothetical protein TcasGA2_TC006728 [Tribolium castaneum]
2.0_insect_GH93ESX03F88J7	ref|XP_002145930.1|	9e-13	ankyrin repeat-containing protein, putative [Penicillium marneffei ATCC 18224] gb|EEA25383.1| ankyrin repeat-containing protein, putative [Penicillium marneffei ATCC 18224]
2.0_insect_GH93ESX02C83IO	ref|XP_001945853.1|	4e-39	PREDICTED: similar to FYVE finger containing protein [Acyrthosiphon pisum]
2.0_insect_GH93ESX01CCV0U	ref|XP_002430942.1|	1e-28	conserved hypothetical protein [Pediculus humanus corporis] gb|EEB18204.1| conserved hypothetical protein [Pediculus humanus corporis]
2.0_insect_GH93ESX01A9EQO	ref|YP_001566262.1|	2e-74	lysyl-tRNA synthetase [Delftia acidovorans SPH-1] gb|ABX37877.1| lysyl-tRNA synthetase [Delftia acidovorans SPH-1]
2.0_insect_GH93ESX01AS3CP	ref|XP_001943924.1|	8e-24	PREDICTED: similar to ca-activated cl channel protein [Acyrthosiphon pisum]
2.0_insect_GG3J73P03FZ9WM	ref|NP_001017619.1|	6e-33	dicarbonyl/L-xylulose reductase [Danio rerio] gb|AAH93141.1| Dicarbonyl/L-xylulose reductase [Danio rerio]
2.0_insect_isotig02343	ref|XP_001605940.1|	4e-65	PREDICTED: similar to hsp70 binding protein [Nasonia vitripennis]
2.0_insect_GG3J73P03F6EBN	ref|XP_392392.3|	7e-20	PREDICTED: similar to prolyl-4-hydroxylase-alpha EFB CG31022-PA [Apis mellifera]
2.0_insect_GH93ESX02EBYZ4	gb|ABV45411.1|	5e-07	COE2 [Bemisia tabaci]
2.0_insect_isotig03455	ref|XP_002431700.1|	1e-111	myosin light chain kinase, putative [Pediculus humanus corporis] gb|EEB18962.1| myosin light chain kinase, putative [Pediculus humanus corporis]
2.0_insect_isotig00825	ref|XP_001996042.1|	2e-31	GH14039 [Drosophila grimshawi] gb|EDV90700.1| GH14039 [Drosophila grimshawi]
2.0_insect_GG3J73P03FYTWH	ref|XP_001944814.1|	4e-24	PREDICTED: similar to CG33964 CG33964-PA [Acyrthosiphon pisum]
2.0_insect_GG3J73P03FJSZ8	ref|ZP_04765151.1|	2e-21	DNA polymerase III, subunits gamma and tau [Acidovorax delafieldii 2AN] gb|EER58047.1| DNA polymerase III, subunits gamma and tau [Acidovorax delafieldii 2AN]
2.0_insect_GH93ESX02DSUTC	ref|XP_002427391.1|	7e-18	Vimentin, putative [Pediculus humanus corporis] gb|EEB14653.1| Vimentin, putative [Pediculus humanus corporis]
2.0_insect_GH93ESX02D6E3P	gb|AAN52386.1|	6e-46	ribosomal protein S12 [Branchiostoma belcheri]
2.0_insect_GG3J73P03GEFRM	ref|XP_002057444.1|	6e-17	GJ18132 [Drosophila virilis] gb|EDW57517.1| GJ18132 [Drosophila virilis]
2.0_insect_GH93ESX01B3Q08	ref|XP_395266.3|	1e-29	PREDICTED: similar to UDP-N-acetyl--D-galactosamine:polypeptide N-acetylgalactosaminyltransferase 2 CG6394-PA, isoform A [Apis mellifera]
2.0_insect_GH93ESX01B3PAN	ref|YP_001562489.1|	6e-65	ATP-dependent protease ATP-binding subunit [Delftia acidovorans SPH-1] gb|ABX34104.1| heat shock protein HslVU, ATPase subunit HslU [Delftia acidovorans SPH-1]
2.0_insect_isotig01141	ref|XP_001960471.1|	6e-43	GF13377 [Drosophila ananassae] gb|EDV37293.1| GF13377 [Drosophila ananassae]
2.0_insect_GG3J73P03FGTHJ	ref|NP_001155946.1|	1e-21	exoribonuclease 1 [Acyrthosiphon pisum]
2.0_insect_GH93ESX01BIQ6O	ref|XP_001603914.1|	8e-09	PREDICTED: similar to CG6856-PA [Nasonia vitripennis]
2.0_insect_isotig04422	ref|XP_002048223.1|	2e-31	GJ13848 [Drosophila virilis] gb|EDW70565.1| GJ13848 [Drosophila virilis]
2.0_insect_GH93ESX03G87HL	ref|XP_969135.2|	6e-06	PREDICTED: similar to CG40178 CG40178-PB [Tribolium castaneum]
2.0_insect_GH93ESX01BNI2Y	gb|ABY60729.1|	9e-42	Six3 [Euperipatoides kanangrensis]
2.0_insect_GH93ESX01A5FE1	ref|XP_001659331.1|	2e-33	d-amino acid oxidase [Aedes aegypti] gb|EAT39707.1| d-amino acid oxidase [Aedes aegypti]
2.0_insect_isotig02369	ref|XP_969966.1|	8e-82	PREDICTED: similar to histidine triad protein member [Tribolium castaneum]
2.0_insect_GH93ESX01AR87S	ref|NP_001153369.1|	8e-22	feminization 1-like [Nasonia vitripennis]
2.0_insect_isotig03929	ref|XP_002430484.1|	1e-51	conserved hypothetical protein [Pediculus humanus corporis] gb|EEB17746.1| conserved hypothetical protein [Pediculus humanus corporis]
2.0_insect_GH93ESX03F5R80	gb|EFA01592.1|	1e-24	hypothetical protein TcasGA2_TC007156 [Tribolium castaneum]
2.0_insect_isotig03808	gb|EFA08662.1|	2e-41	hypothetical protein TcasGA2_TC006327 [Tribolium castaneum]
2.0_insect_GG3J73P03GVCT8	ref|XP_002167317.1|	4e-20	PREDICTED: similar to predicted protein, partial [Hydra magnipapillata]
2.0_insect_isotig03779	ref|XP_001975202.1|	1e-54	GG22190 [Drosophila erecta] gb|EDV55602.1| GG22190 [Drosophila erecta]
2.0_insect_GH93ESX03F3DJM	ref|XP_002187266.1|	9e-10	PREDICTED: hypothetical protein [Taeniopygia guttata]
2.0_insect_GH93ESX02DJUJE	ref|XP_001946877.1|	3e-13	PREDICTED: similar to CG4644 CG4644-PA [Acyrthosiphon pisum]
2.0_insect_GH93ESX03FYAEO	ref|XP_001606570.1|	2e-11	PREDICTED: similar to metalloprotease [Nasonia vitripennis]
2.0_insect_GH93ESX02DSOHV	gb|ACZ52196.1|	8e-46	heat shock protein 70 [Bemisia tabaci]
2.0_insect_isotig04620	ref|XP_001120383.1|	3e-84	PREDICTED: similar to swiss cheese CG2212-PA, isoform A [Apis mellifera]
2.0_insect_GH93ESX01AT0PU	ref|XP_002422806.1|	3e-09	class A rhodopsin-like G-protein coupled receptor GPRnna4, putative [Pediculus humanus corporis] gb|EEB10068.1| class A rhodopsin-like G-protein coupled receptor GPRnna4, putative [Pediculus humanus corporis]
2.0_insect_GG3J73P03GMADU	ref|XP_395567.2|	2e-10	PREDICTED: similar to Enteropeptidase precursor (Enterokinase), partial [Apis mellifera]
2.0_insect_GG3J73P03FZHDQ	ref|XP_002432979.1|	3e-16	conserved hypothetical protein [Pediculus humanus corporis] gb|EEB20241.1| conserved hypothetical protein [Pediculus humanus corporis]
2.0_insect_GG3J73P03FQMSE	ref|XP_002401963.1|	4e-31	ribosomal protein S25, putative [Ixodes scapularis] gb|EEC11433.1| ribosomal protein S25, putative [Ixodes scapularis]
2.0_insect_GH93ESX02EWO5Y	ref|YP_001566236.1|	4e-42	alkyl hydroperoxide reductase/ Thiol specific antioxidant/ Mal allergen [Delftia acidovorans SPH-1] gb|ABX37851.1| alkyl hydroperoxide reductase/ Thiol specific antioxidant/ Mal allergen [Delftia acidovorans SPH-1]
2.0_insect_GH93ESX01BKXRX	ref|YP_555850.1|	1e-66	putative acyl-CoA dehydrogenase [Burkholderia xenovorans LB400] gb|ABE36500.1| Putative acyl-CoA dehydrogenase [Burkholderia xenovorans LB400]
2.0_insect_GG3J73P03GNE2H	ref|ZP_02210736.1|	1e-18	hypothetical protein CLOBAR_00303 [Clostridium bartlettii DSM 16795] gb|EDQ97563.1| hypothetical protein CLOBAR_00303 [Clostridium bartlettii DSM 16795]
2.0_insect_GH93ESX03F39WJ	ref|XP_972560.1|	9e-44	PREDICTED: similar to AGAP001381-PA [Tribolium castaneum]
2.0_insect_isotig05678	ref|NP_001116821.1|	1e-57	18 wheeler [Bombyx mori] dbj|BAB85498.1| 18 wheeler [Bombyx mori]
2.0_insect_GG3J73P03F3ZLY	ref|XP_002164126.1|	5e-16	PREDICTED: similar to predicted protein [Hydra magnipapillata]
2.0_insect_GH93ESX03FX3NG	ref|XP_002423205.1|	1e-18	Rho/RAC guanine nucleotide exchange factor, putative [Pediculus humanus corporis] gb|EEB10467.1| Rho/RAC guanine nucleotide exchange factor, putative [Pediculus humanus corporis]
2.0_insect_GG3J73P03F5SHG	ref|XP_001356759.2|	1e-14	GA16455 [Drosophila pseudoobscura pseudoobscura] gb|EAL33824.2| GA16455 [Drosophila pseudoobscura pseudoobscura]
2.0_insect_isotig05314	gb|ACC68941.1|	2e-15	3-hydroxyisobutyrate dehydrogenase, mitochondrial precursor homolog (predicted) [Rhinolophus ferrumequinum]
2.0_insect_isotig05406	ref|XP_001122648.1|	3e-17	PREDICTED: similar to Protein ovarian tumor locus [Apis mellifera]
2.0_insect_GH93ESX01A3MFH	ref|XP_975129.1|	5e-06	PREDICTED: similar to UPF0172 protein CG3501 [Tribolium castaneum] gb|EFA00106.1| hypothetical protein TcasGA2_TC002922 [Tribolium castaneum]
2.0_insect_isotig02801	ref|XP_001951744.1|	1e-138	PREDICTED: similar to abc transporter [Acyrthosiphon pisum]
2.0_insect_GG3J73P03G31VM	gb|EEZ98531.1|	8e-39	hypothetical protein TcasGA2_TC001035 [Tribolium castaneum]
2.0_insect_isotig04596	ref|XP_001949647.1|	2e-11	PREDICTED: similar to serine/threonine protein kinase [Acyrthosiphon pisum]
2.0_insect_isotig03171	ref|NP_001164444.1|	2e-92	peroxiredoxin-like protein [Apis mellifera]
2.0_insect_isotig01175	ref|XP_968588.1|	3e-97	PREDICTED: similar to G protein pathway suppressor 1 [Tribolium castaneum] gb|EFA00464.1| hypothetical protein TcasGA2_TC003322 [Tribolium castaneum]
2.0_insect_GH93ESX01BM9LO	ref|XP_001606445.1|	1e-19	PREDICTED: similar to leukocyte receptor cluster (lrc) member [Nasonia vitripennis]
2.0_insect_isotig01730	ref|NP_001153501.1|	0	oxoglutarate (alpha-ketoglutarate) dehydrogenase (lipoamide) [Nasonia vitripennis]
2.0_insect_GH93ESX03GNGB5	ref|XP_002402965.1|	3e-20	acetyl-CoA acetyltransferase, putative [Ixodes scapularis] gb|EEC00896.1| acetyl-CoA acetyltransferase, putative [Ixodes scapularis]
2.0_insect_GH93ESX02EDWTY	ref|XP_001946888.1|	8e-33	PREDICTED: similar to brca1-associated protein (brap2) [Acyrthosiphon pisum]
2.0_insect_isotig05083	ref|XP_002048102.1|	1e-38	GJ13778 [Drosophila virilis] gb|EDW70444.1| GJ13778 [Drosophila virilis]
2.0_insect_GG3J73P03HCK0V	ref|YP_001561624.1|	4e-70	GntR family transcriptional regulator [Delftia acidovorans SPH-1] gb|ABX33239.1| putative transcriptional regulator, GntR family [Delftia acidovorans SPH-1]
2.0_insect_isotig06695	gb|EFA08390.1|	4e-22	hypothetical protein TcasGA2_TC006037 [Tribolium castaneum]
2.0_insect_GH93ESX02C3SF2	ref|XP_394455.3|	5e-66	PREDICTED: similar to SAC domain-containing protein 3 [Apis mellifera]
2.0_insect_GH93ESX03FZCCY	ref|ZP_06686376.1|	6e-56	branched-chain amino acid ABC superfamily ATP binding cassette transporter, ABC protein [Achromobacter piechaudii ATCC 43553] gb|EFF76722.1| branched-chain amino acid ABC superfamily ATP binding cassette transporter, ABC protein [Achromobacter piechaudii ATCC 43553]
2.0_insect_GH93ESX03GE7J2	ref|YP_001631736.1|	4e-72	DNA polymerase I [Bordetella petrii DSM 12804] emb|CAP43469.1| DNA polymerase I [Bordetella petrii]
2.0_insect_GH93ESX02D67WU	ref|XP_002072831.1|	3e-07	GK13813 [Drosophila willistoni] gb|EDW83817.1| GK13813 [Drosophila willistoni]
2.0_insect_GH93ESX02DPDY2	ref|XP_001600250.1|	7e-34	PREDICTED: similar to ENSANGP00000014036 [Nasonia vitripennis]
2.0_insect_isotig00925	ref|XP_970671.2|	1e-142	PREDICTED: similar to CG8129 CG8129-PB [Tribolium castaneum]
2.0_insect_GH93ESX02DZRXO	ref|XP_002431552.1|	4e-06	protein takeout precursor, putative [Pediculus humanus corporis] gb|EEB18814.1| protein takeout precursor, putative [Pediculus humanus corporis]
2.0_insect_GH93ESX01B8AFQ	gb|EEZ97473.1|	2e-06	hypothetical protein TcasGA2_TC011305 [Tribolium castaneum]
2.0_insect_GH93ESX01AFYDL	ref|YP_002572090.1|	5e-10	alpha amylase catalytic region [Anaerocellum thermophilum DSM 6725] gb|ACM59317.1| alpha amylase catalytic region [Anaerocellum thermophilum DSM 6725]
2.0_insect_isotig00412	ref|XP_392379.2|	3e-27	PREDICTED: similar to Galectin-4 (Lactose-binding lectin 4) (L-36 lactose-binding protein) (L36LBP) [Apis mellifera]
2.0_insect_GH93ESX03FSBYS	ref|ZP_06686832.1|	2e-74	putrescine ABC superfamily ATP binding cassette transporter, ABC protein [Achromobacter piechaudii ATCC 43553] gb|EFF76376.1| putrescine ABC superfamily ATP binding cassette transporter, ABC protein [Achromobacter piechaudii ATCC 43553]
2.0_insect_GG3J73P03GQFUR	ref|XP_001951139.1|	1e-13	PREDICTED: similar to MAST205, partial [Acyrthosiphon pisum]
2.0_insect_GH93ESX02EAXAT	dbj|BAH72226.1|	2e-17	ACYPI009822 [Acyrthosiphon pisum]
2.0_insect_GG3J73P03G3FKB	ref|XP_002424074.1|	2e-53	Cullin-5, putative [Pediculus humanus corporis] gb|EEB11336.1| Cullin-5, putative [Pediculus humanus corporis]
2.0_insect_GH93ESX02EMYZI	ref|XP_001657511.1|	4e-29	sodium/solute symporter [Aedes aegypti] gb|EAT42297.1| sodium/solute symporter [Aedes aegypti]
2.0_insect_GH93ESX02EFQ4C	ref|XP_966444.1|	2e-25	PREDICTED: similar to bridging integrator [Tribolium castaneum]
2.0_insect_isotig01322	ref|NP_001093267.1|	1e-25	phosphatidylethanolamine binding protein isoform 2 [Bombyx mori] gb|ABF51354.1| phosphatidylethanolamine binding protein isoform 2 [Bombyx mori]
2.0_insect_GG3J73P03GRXSP	ref|XP_392881.3|	3e-35	PREDICTED: similar to CG3662-PA, isoform A [Apis mellifera]
2.0_insect_GH93ESX01AI61L	ref|XP_314835.2|	2e-10	AGAP008724-PA [Anopheles gambiae str. PEST] gb|EAA10211.2| AGAP008724-PA [Anopheles gambiae str. PEST]
2.0_insect_GH93ESX03GZLQ0	ref|XP_001949355.1|	3e-19	PREDICTED: similar to CG12006 CG12006-PB, partial [Acyrthosiphon pisum]
2.0_insect_GH93ESX02C4GFY	sp|Q17127.1|HEXA_BLADI	2e-09	RecName: Full=Hexamerin; Flags: Precursor gb|AAA74579.1| hexamerin subunit precursor [Blaberus discoidalis]
2.0_insect_GH93ESX01A8DBD	gb|EEZ97761.1|	4e-41	hect domain and RLD 2-like protein [Tribolium castaneum]
2.0_insect_GG3J73P03GUZEC	ref|YP_001561672.1|	2e-74	flagellar protein export ATPase FliI [Delftia acidovorans SPH-1] gb|ABX33287.1| flagellar protein export ATPase FliI [Delftia acidovorans SPH-1]
2.0_insect_GG3J73P03G5XM6	ref|XP_002426455.1|	3e-26	predicted protein [Pediculus humanus corporis] gb|EEB13717.1| predicted protein [Pediculus humanus corporis]
2.0_insect_isotig05477	gb|EFA01438.1|	2e-26	hypothetical protein TcasGA2_TC030696 [Tribolium castaneum]
2.0_insect_isotig01652	ref|XP_001606118.1|	9e-41	PREDICTED: similar to conserved hypothetical protein [Nasonia vitripennis]
2.0_insect_GH93ESX01BLOE1	ref|XP_002597526.1|	8e-08	hypothetical protein BRAFLDRAFT_157550 [Branchiostoma floridae] gb|EEN53538.1| hypothetical protein BRAFLDRAFT_157550 [Branchiostoma floridae]
2.0_insect_isotig03416	ref|XP_969739.1|	2e-33	PREDICTED: similar to small nuclear ribonucleoprotein at 69D CG10753-PA [Tribolium castaneum] gb|EFA12926.1| hypothetical protein TcasGA2_TC010472 [Tribolium castaneum]
2.0_insect_isotig01401	ref|XP_001651876.1|	2e-40	juvenile hormone acid methyltransferase, putative [Aedes aegypti] gb|ABD65474.1| juvenile hormone acid methyl transferase [Aedes aegypti] gb|EAT42177.1| juvenile hormone acid methyltransferase, putative [Aedes aegypti]
2.0_insect_GH93ESX03FYLRP	ref|XP_001652632.1|	8e-18	hypothetical protein AaeL_AAEL007255 [Aedes aegypti] gb|EAT41077.1| conserved hypothetical protein [Aedes aegypti]
2.0_insect_GH93ESX02EJO5A	ref|XP_001600407.1|	3e-09	PREDICTED: hypothetical protein, partial [Nasonia vitripennis]
2.0_insect_isotig03420	gb|EFA12721.1|	2e-12	hypothetical protein TcasGA2_TC002356 [Tribolium castaneum]
2.0_insect_GH93ESX03F4R5D	ref|YP_001567055.1|	4e-34	glycerophosphoryl diester phosphodiesterase [Delftia acidovorans SPH-1] gb|ABX38670.1| glycerophosphoryl diester phosphodiesterase [Delftia acidovorans SPH-1]
2.0_insect_GG3J73P03FWXXG	ref|XP_973356.1|	2e-12	PREDICTED: similar to CG4552 CG4552-PA [Tribolium castaneum] gb|EFA02068.1| hypothetical protein TcasGA2_TC007702 [Tribolium castaneum]
2.0_insect_isotig05022	ref|XP_002431657.1|	4e-32	Negative elongation factor D, putative [Pediculus humanus corporis] gb|EEB18919.1| Negative elongation factor D, putative [Pediculus humanus corporis]
2.0_insect_isotig04514	ref|XP_001601292.1|	6e-81	PREDICTED: similar to Pelle associated protein Pellino [Nasonia vitripennis]
2.0_insect_GG3J73P03F1LL3	ref|XP_002433172.1|	6e-58	calcineurin subunit B, putative [Pediculus humanus corporis] gb|EEB20434.1| calcineurin subunit B, putative [Pediculus humanus corporis]
2.0_insect_GG3J73P03F1FKY	gb|EEZ97998.1|	1e-25	hypothetical protein TcasGA2_TC000396 [Tribolium castaneum]
2.0_insect_GG3J73P03F1LZ2	ref|XP_002424545.1|	5e-18	conserved hypothetical protein [Pediculus humanus corporis] gb|EEB11807.1| conserved hypothetical protein [Pediculus humanus corporis]
2.0_insect_GH93ESX03GYMLG	ref|XP_001662500.1|	4e-25	lysosomal acid lipase, putative [Aedes aegypti] gb|EAT35492.1| lysosomal acid lipase, putative [Aedes aegypti]
2.0_insect_GH93ESX02D3PXI	ref|YP_001565782.1|	2e-74	O-succinylhomoserine sulfhydrylase [Delftia acidovorans SPH-1] gb|ABX37397.1| O-succinylhomoserine sulfhydrylase [Delftia acidovorans SPH-1]
2.0_insect_isotig03805	ref|XP_972645.1|	1e-25	PREDICTED: similar to prefoldin, subunit, putative [Tribolium castaneum] gb|EFA09930.1| hypothetical protein TcasGA2_TC012083 [Tribolium castaneum]
2.0_insect_GG3J73P03FMSGW	ref|XP_974976.1|	2e-15	PREDICTED: similar to reticulocalbin [Tribolium castaneum] gb|EFA02623.1| hypothetical protein TcasGA2_TC008343 [Tribolium castaneum]
2.0_insect_GG3J73P03F9NZS	ref|XP_001606745.1|	2e-09	PREDICTED: hypothetical protein [Nasonia vitripennis]
2.0_insect_GH93ESX03HCP3U	ref|XP_001948890.1|	1e-08	PREDICTED: similar to Probable RNA-directed DNA polymerase from transposon X-element (Reverse transcriptase), partial [Acyrthosiphon pisum]
2.0_insect_isotig06589	ref|XP_967792.1|	1e-41	PREDICTED: similar to sphingosine phosphate lyase isoform 1 [Tribolium castaneum] gb|EEZ98407.1| hypothetical protein TcasGA2_TC000875 [Tribolium castaneum]
2.0_insect_isotig05272	ref|XP_624366.1|	2e-63	PREDICTED: similar to CG8707-PA [Apis mellifera]
2.0_insect_GH93ESX03FSXUW	ref|XP_392340.3|	3e-49	PREDICTED: similar to Gef26 CG9491-PA [Apis mellifera]
2.0_insect_GH93ESX02DN88R	ref|XP_396712.2|	4e-36	PREDICTED: similar to CG1553-PA, isoform A [Apis mellifera]
2.0_insect_isotig00779	ref|XP_392894.1|	3e-24	PREDICTED: similar to RNA-binding protein 2 CG4429-PA, isoform A [Apis mellifera]
2.0_insect_GH93ESX01B3A55	dbj|BAC02725.2|	2e-30	vitellogenin receptor [Periplaneta americana]
2.0_insect_GH93ESX01BA03U	ref|XP_001944168.1|	2e-11	PREDICTED: similar to organic cation transporter [Acyrthosiphon pisum]
2.0_insect_GH93ESX02EHBBC	gb|EFA01707.1|	7e-18	hypothetical protein TcasGA2_TC007283 [Tribolium castaneum]
2.0_insect_isotig00817	ref|XP_975683.1|	3e-92	PREDICTED: similar to calbindin-32 [Tribolium castaneum] gb|EFA05940.1| hypothetical protein TcasGA2_TC008758 [Tribolium castaneum]
2.0_insect_GH93ESX03HFF4Y	ref|XP_002154786.1|	4e-38	PREDICTED: similar to 5-oxoprolinase (ATP-hydrolysing) [Hydra magnipapillata]
2.0_insect_isotig06198	ref|XP_001627518.1|	9e-39	predicted protein [Nematostella vectensis] gb|EDO35418.1| predicted protein [Nematostella vectensis]
2.0_insect_GH93ESX03GSMVP	sp|P41538.1|DIUH_PERAM	9e-15	RecName: Full=Diuretic hormone; Short=DH; AltName: Full=Diuretic peptide; Short=DP gb|AAB25411.1| CRF-related diuretic peptide [Periplaneta americana=cockroaches, Peptide, 46 aa]
2.0_insect_GH93ESX02D013N	ref|XP_002063097.1|	1e-44	GK21564 [Drosophila willistoni] gb|EDW74083.1| GK21564 [Drosophila willistoni]
2.0_insect_GH93ESX01A5P04	ref|XP_969479.1|	1e-17	PREDICTED: similar to CG6024 CG6024-PD [Tribolium castaneum] gb|EFA04468.1| hypothetical protein TcasGA2_TC014772 [Tribolium castaneum]
2.0_insect_isotig03128	ref|XP_001848611.1|	2e-56	timeless protein [Culex quinquefasciatus] gb|EDS28654.1| timeless protein [Culex quinquefasciatus]
2.0_insect_GG3J73P03GS0TL	ref|XP_001334566.2|	7e-12	PREDICTED: RETRotransposon-like family member (retr-1)-like [Danio rerio]
2.0_insect_isotig05470	ref|XP_002082123.1|	8e-40	GD11400 [Drosophila simulans] gb|EDX07708.1| GD11400 [Drosophila simulans]
2.0_insect_GG3J73P03GKRQE	ref|YP_001715519.1|	5e-21	glucose-6-phosphate isomerase [Acinetobacter baumannii AYE] ref|YP_002327319.1| Glucose-6-phosphate isomerase [Acinetobacter baumannii AB307-0294] sp|B0V6J2.1|G6PI_ACIBY RecName: Full=Glucose-6-phosphate isomerase; Short=GPI; AltName: Full=Phosphoglucose isomerase; Short=PGI; AltName: Full=Phosphohexose isomerase; Short=PHI sp|B7H2H4.1|G6PI_ACIB3 RecName: Full=Glucose-6-phosphate isomerase; Short…
2.0_insect_GH93ESX02DJGQ9	ref|XP_001899013.1|	4e-24	BTB/POZ domain containing protein 2 [Brugia malayi] gb|EDP31821.1| BTB/POZ domain containing protein 2, putative [Brugia malayi]
2.0_insect_GH93ESX02EIQC4	ref|XP_396734.3|	2e-09	PREDICTED: similar to Neurogenic locus Notch protein precursor [Apis mellifera]
2.0_insect_GH93ESX03GNWBK	ref|YP_001567028.1|	7e-48	response regulator receiver modulated metal dependent phosphohydrolase [Delftia acidovorans SPH-1] gb|ABX38643.1| response regulator receiver modulated metal dependent phosphohydrolase [Delftia acidovorans SPH-1]
2.0_insect_GH93ESX03FSAHT	ref|XP_318609.4|	7e-29	AGAP009587-PA [Anopheles gambiae str. PEST] gb|EAA14571.4| AGAP009587-PA [Anopheles gambiae str. PEST]
2.0_insect_isotig04332	ref|XP_312787.4|	2e-20	AGAP003099-PA [Anopheles gambiae str. PEST] gb|EAA08468.4| AGAP003099-PA [Anopheles gambiae str. PEST]
2.0_insect_GH93ESX03F7IMD	gb|ACS92724.1|	2e-21	cytochrome P450 CYP6cm1 [Bemisia tabaci]
2.0_insect_GH93ESX03FG5D5	ref|XP_001843319.1|	8e-14	endothelin-converting enzyme 1 [Culex quinquefasciatus] gb|EDS32182.1| endothelin-converting enzyme 1 [Culex quinquefasciatus]
2.0_insect_GG3J73P03GXLDD	ref|XP_001946970.1|	3e-45	PREDICTED: similar to conserved hypothetical protein [Acyrthosiphon pisum]
2.0_insect_GG3J73P03F33QR	gb|ACC65887.1|	3e-06	Down syndrome cell adhesion molecule isoform [Daphnia magna]
2.0_insect_isotig05523	ref|XP_001599715.1|	2e-40	PREDICTED: similar to oxidoreductase [Nasonia vitripennis]
2.0_insect_GH93ESX03G0R68	ref|XP_001657821.1|	8e-38	sugar transporter [Aedes aegypti] gb|EAT41976.1| sugar transporter [Aedes aegypti]
2.0_insect_GH93ESX03F58OW	ref|XP_001404174.1|	3e-64	conserved hypothetical protein [Magnaporthe grisea 70-15] gb|EDJ95934.1| conserved hypothetical protein [Magnaporthe grisea 70-15]
2.0_insect_isotig02230	ref|XP_002427209.1|	4e-77	Orphan nuclear receptor TR4, putative [Pediculus humanus corporis] gb|EEB14471.1| Orphan nuclear receptor TR4, putative [Pediculus humanus corporis]
2.0_insect_GH93ESX02CY4HV	gb|EFA06626.1|	3e-32	hypothetical protein TcasGA2_TC009545 [Tribolium castaneum]
2.0_insect_GH93ESX03GB7EU	ref|YP_001565352.1|	8e-71	pyridoxal kinase [Delftia acidovorans SPH-1] gb|ABX36967.1| pyridoxal kinase [Delftia acidovorans SPH-1]
2.0_insect_GH93ESX03G2UMY	ref|XP_001950059.1|	3e-22	PREDICTED: similar to predicted protein [Acyrthosiphon pisum]
2.0_insect_GH93ESX02EM9YD	ref|XP_001605798.1|	2e-23	PREDICTED: similar to ENSANGP00000012220 [Nasonia vitripennis]
2.0_insect_GH93ESX01BAHHL	ref|XP_002190959.1|	2e-19	PREDICTED: hypothetical protein [Taeniopygia guttata]
2.0_insect_GH93ESX03GOCGF	dbj|BAG59720.1|	7e-34	unnamed protein product [Homo sapiens]
2.0_insect_isotig02287	ref|XP_002429200.1|	1e-119	male sterility domain-containing protein, putative [Pediculus humanus corporis] gb|EEB16462.1| male sterility domain-containing protein, putative [Pediculus humanus corporis]
2.0_insect_isotig05295	ref|XP_002188172.1|	5e-37	PREDICTED: dihydrolipoamide branched chain transacylase E2 [Taeniopygia guttata]
2.0_insect_isotig00363	ref|XP_002155154.1|	7e-13	PREDICTED: similar to radial spoke head 10 homolog B2 [Hydra magnipapillata]
2.0_insect_GH93ESX02DAWKN	ref|ZP_01878003.1|	1e-22	Methyltransferase type 12 [Roseovarius sp. TM1035] gb|EDM33387.1| Methyltransferase type 12 [Roseovarius sp. TM1035]
2.0_insect_GG3J73P03F1BK5	ref|XP_002432804.1|	5e-08	conserved hypothetical protein [Pediculus humanus corporis] gb|EEB20066.1| conserved hypothetical protein [Pediculus humanus corporis]
2.0_insect_GH93ESX02DN0DM	ref|XP_002425179.1|	2e-11	transcription initiation factor TFIID subunit, putative [Pediculus humanus corporis] gb|EEB12441.1| transcription initiation factor TFIID subunit, putative [Pediculus humanus corporis]
2.0_insect_GH93ESX01BK0PA	ref|XP_625033.1|	5e-13	PREDICTED: similar to Vacuolar protein sorting 18, partial [Apis mellifera]
2.0_insect_GH93ESX01BAF8B	ref|XP_001948299.1|	1e-24	PREDICTED: similar to cytochrome P450 CYP302A1 [Acyrthosiphon pisum]
2.0_insect_GG3J73P03GRIR0	ref|YP_001566923.1|	5e-69	xanthine dehydrogenase, small subunit [Delftia acidovorans SPH-1] gb|ABX38538.1| xanthine dehydrogenase, small subunit [Delftia acidovorans SPH-1]
2.0_insect_GH93ESX01AP5A5	ref|XP_001937483.1|	4e-27	eukaryotic translation initiation factor 3 110 kDa subunit [Pyrenophora tritici-repentis Pt-1C-BFP] gb|EDU50070.1| eukaryotic translation initiation factor 3 110 kDa subunit [Pyrenophora tritici-repentis Pt-1C-BFP]
2.0_insect_isotig04072	ref|XP_002058538.1|	6e-33	GJ14271 [Drosophila virilis] gb|EDW58506.1| GJ14271 [Drosophila virilis]
2.0_insect_GH93ESX03GPCDQ	ref|XP_001600763.1|	3e-12	PREDICTED: similar to cytochrome P450 CYP306A1 [Nasonia vitripennis]
2.0_insect_GH93ESX01BQAK1	ref|NP_647671.1|	6e-06	CG12025 [Drosophila melanogaster] ref|XP_001971217.1| GG14832 [Drosophila erecta] ref|XP_002034999.1| GM14454 [Drosophila sechellia] ref|XP_002093210.1| GE21195 [Drosophila yakuba] gb|AAF47585.1| CG12025 [Drosophila melanogaster] gb|AAM51022.1| RH22148p [Drosophila melanogaster] gb|EDV50243.1| GG14832 [Drosophila erecta] gb|EDW50135.1| GM14454 [Drosophila sechellia] gb|EDW92922.1| GE21195 [Drosop…
2.0_insect_GG3J73P03FK69B	ref|XP_002000163.1|	2e-13	GI22678 [Drosophila mojavensis] gb|EDW15624.1| GI22678 [Drosophila mojavensis]
2.0_insect_GH93ESX02DY9LD	ref|XP_392664.2|	4e-14	PREDICTED: similar to Syt7 CG2381-PG, isoform G [Apis mellifera]
2.0_insect_GH93ESX01AP2V8	ref|XP_001652436.1|	2e-17	ubiquitin conjugating enzyme 7 interacting protein [Aedes aegypti] gb|EAT41367.1| ubiquitin conjugating enzyme 7 interacting protein [Aedes aegypti]
2.0_insect_isotig03327	ref|XP_002115890.1|	4e-60	expressed hypothetical protein [Trichoplax adhaerens] gb|EDV21742.1| expressed hypothetical protein [Trichoplax adhaerens]
2.0_insect_GG3J73P03GWHE0	ref|XP_974487.1|	7e-34	PREDICTED: similar to CG3194 CG3194-PA [Tribolium castaneum] gb|EFA10381.1| hypothetical protein TcasGA2_TC012612 [Tribolium castaneum]
2.0_insect_GG3J73P03GQPBE	ref|XP_393832.3|	4e-85	PREDICTED: similar to CG31212-PA [Apis mellifera]
2.0_insect_isotig05853	ref|XP_001945578.1|	3e-22	PREDICTED: similar to 3-ketodihydrosphingosine reductase [Acyrthosiphon pisum]
2.0_insect_isotig04776	ref|XP_001943228.1|	7e-67	PREDICTED: similar to thrombospondin, type I, domain containing 7A [Acyrthosiphon pisum]
2.0_insect_GH93ESX02DD2MT	ref|XP_001950069.1|	2e-15	PREDICTED: similar to AGAP003873-PA [Acyrthosiphon pisum]
2.0_insect_GG3J73P03F83JM	ref|XP_623968.2|	2e-25	PREDICTED: similar to Tyrosine-protein phosphatase non-receptor type 4 (Protein-tyrosine phosphatase MEG1) (PTPase-MEG1) (MEG) [Apis mellifera]
2.0_insect_GG3J73P03FVX9C	ref|XP_002426407.1|	1e-21	dedicator of cytokinesis protein, putative [Pediculus humanus corporis] gb|EEB13669.1| dedicator of cytokinesis protein, putative [Pediculus humanus corporis]
2.0_insect_GG3J73P03FG8WV	ref|XP_972825.1|	3e-08	PREDICTED: similar to g-protein-linked acetylcholine receptor gar-2a [Tribolium castaneum] gb|EEZ99188.1| hypothetical protein TcasGA2_TC000298 [Tribolium castaneum]
2.0_insect_GG3J73P03FRMET	ref|XP_783375.1|	2e-25	PREDICTED: hypothetical protein [Strongylocentrotus purpuratus] ref|XP_001188979.1| PREDICTED: hypothetical protein [Strongylocentrotus purpuratus]
2.0_insect_isotig04975	ref|XP_001955144.1|	5e-24	GF16395 [Drosophila ananassae] gb|EDV43705.1| GF16395 [Drosophila ananassae]
2.0_insect_GH93ESX03GOJV7	ref|XP_002074635.1|	7e-10	GK23180 [Drosophila willistoni] gb|EDW85621.1| GK23180 [Drosophila willistoni]
2.0_insect_GH93ESX03HE9VW	ref|NP_610188.1|	2e-07	CG14470 [Drosophila melanogaster] gb|AAF57301.2| CG14470 [Drosophila melanogaster]
2.0_insect_GH93ESX01CBAF1	ref|YP_001565733.1|	9e-85	DNA gyrase subunit A [Delftia acidovorans SPH-1] gb|ABS12103.1| DNA gyrase A subunit [Delftia acidovorans] gb|ABX37348.1| DNA gyrase, A subunit [Delftia acidovorans SPH-1]
2.0_insect_GH93ESX01AINCL	ref|XP_001122450.1|	2e-42	PREDICTED: similar to cropped CG7664-PA [Apis mellifera]
2.0_insect_GH93ESX03F05CZ	ref|NP_990560.1|	4e-13	very low density lipoprotein receptor precursor [Gallus gallus] sp|P98165.1|VLDLR_CHICK RecName: Full=Very low-density lipoprotein receptor; Short=VLDL receptor; Short=VLDL-R; AltName: Full=Vitellogenin receptor; Short=VTG receptor; Flags: Precursor emb|CAA56505.1| chicken very low density lipoprotein (VLDL)/vitellogenin receptor [Gallus gallus]
2.0_insect_GH93ESX01A83IS	gb|EEC72093.1|	1e-14	hypothetical protein OsI_05051 [Oryza sativa Indica Group]
2.0_insect_isotig03525	gb|AAB94640.1|	7e-95	heat shock protein 60 [Culicoides variipennis]
2.0_insect_GG3J73P03FY05N	ref|YP_001344332.1|	2e-11	methionine aminopeptidase [Actinobacillus succinogenes 130Z] gb|ABR74397.1| methionine aminopeptidase, type I [Actinobacillus succinogenes 130Z]
2.0_insect_GH93ESX01B6SKT	ref|XP_002161237.1|	1e-10	PREDICTED: similar to intraflagellar transport 74 homolog [Hydra magnipapillata]
2.0_insect_GH93ESX03FRTQO	ref|XP_002427339.1|	1e-19	conserved hypothetical protein [Pediculus humanus corporis] gb|EEB14601.1| conserved hypothetical protein [Pediculus humanus corporis]
2.0_insect_isotig03038	ref|XP_001648362.1|	1e-20	hypothetical protein AaeL_AAEL004065 [Aedes aegypti] gb|EAT44571.1| conserved hypothetical protein [Aedes aegypti]
2.0_insect_GH93ESX02DQ08A	dbj|BAH70986.1|	5e-10	ACYPI30454 [Acyrthosiphon pisum] dbj|BAH70987.1| ACYPI30454 [Acyrthosiphon pisum] dbj|BAH70988.1| ACYPI30454 [Acyrthosiphon pisum]
2.0_insect_GH93ESX01BPBZF	ref|XP_001944383.1|	9e-07	PREDICTED: similar to conserved hypothetical protein [Acyrthosiphon pisum]
2.0_insect_GH93ESX03GEAUY	gb|EFA02204.1|	9e-07	hypothetical protein TcasGA2_TC007862 [Tribolium castaneum]
2.0_insect_GH93ESX03FL9HJ	ref|XP_002428302.1|	5e-14	coatomer alpha subunit, putative [Pediculus humanus corporis] gb|EEB15564.1| coatomer alpha subunit, putative [Pediculus humanus corporis]
2.0_insect_isotig05096	ref|XP_321919.4|	1e-21	AGAP001236-PA [Anopheles gambiae str. PEST] gb|EAA01784.4| AGAP001236-PA [Anopheles gambiae str. PEST]
2.0_insect_isotig00945	ref|XP_394434.2|	3e-97	PREDICTED: similar to Ubiquitin activating enzyme 1 CG1782-PA isoform 1 [Apis mellifera]
2.0_insect_GG3J73P03FGJYH	ref|XP_001604925.1|	4e-64	PREDICTED: similar to CG31140-PC [Nasonia vitripennis]
2.0_insect_GH93ESX01AYUHU	ref|XP_970789.1|	1e-17	PREDICTED: similar to Integrator complex subunit 4 (Int4) [Tribolium castaneum] gb|EFA03749.1| hypothetical protein TcasGA2_TC013858 [Tribolium castaneum]
2.0_insect_isotig02211	ref|XP_001847710.1|	1e-165	XPA-binding protein 2 [Culex quinquefasciatus] gb|EDS26772.1| XPA-binding protein 2 [Culex quinquefasciatus]
2.0_insect_GH93ESX03G6HHX	ref|XP_968500.2|	1e-34	PREDICTED: similar to trithorax protein ash2 [Tribolium castaneum]
2.0_insect_GH93ESX02D8KAB	gb|ACI28282.1|	1e-16	Cu-Zn superoxide dismutase [Cristaria plicata]
2.0_insect_isotig03927	ref|XP_001975179.1|	7e-53	GG20705 [Drosophila erecta] gb|EDV55579.1| GG20705 [Drosophila erecta]
2.0_insect_GG3J73P03G873I	ref|XP_001599415.1|	3e-58	PREDICTED: similar to nipsnap [Nasonia vitripennis]
2.0_insect_GH93ESX02EEJ5W	ref|XP_001943496.1|	3e-12	PREDICTED: similar to RE15683p [Acyrthosiphon pisum]
2.0_insect_GH93ESX01A4MWC	ref|XP_969531.1|	2e-19	PREDICTED: similar to p270 [Tribolium castaneum] gb|EEZ97866.1| hypothetical protein TcasGA2_TC000238 [Tribolium castaneum]
2.0_insect_GH93ESX01A62EX	ref|XP_001604128.1|	4e-30	PREDICTED: similar to F-box protein 28 (predicted) [Nasonia vitripennis]
2.0_insect_GH93ESX03F8AAF	gb|ABP48077.1|	9e-34	putative gag-pol protein [Drosophila ananassae]
2.0_insect_isotig03742	ref|XP_968044.1|	3e-17	PREDICTED: similar to asrij CG13533-PA [Tribolium castaneum] gb|EEZ99819.1| hypothetical protein TcasGA2_TC002599 [Tribolium castaneum]
2.0_insect_GH93ESX01BDG65	ref|NP_001108343.1|	9e-21	cytochrome P450 CYP4L6 [Bombyx mori] gb|ABZ81071.1| CYP4L6 [Bombyx mori]
2.0_insect_GG3J73P03HDYEW	sp|Q5SFM8.2|RBM27_MOUSE	3e-07	RecName: Full=RNA-binding protein 27; AltName: Full=RNA-binding motif protein 27; AltName: Full=Peri-implantation stem cell protein 1
2.0_insect_GG3J73P03GYTRO	ref|XP_002604928.1|	4e-08	hypothetical protein BRAFLDRAFT_279721 [Branchiostoma floridae] gb|EEN60938.1| hypothetical protein BRAFLDRAFT_279721 [Branchiostoma floridae]
2.0_insect_GH93ESX03FSNL0	ref|NP_001119646.1|	8e-19	ribosomal protein L18A [Acyrthosiphon pisum] gb|ABD76364.1| putative ribosomal protein L18A [Acyrthosiphon pisum] dbj|BAH70921.1| ACYPI000062 [Acyrthosiphon pisum]
2.0_insect_GH93ESX03G56X0	ref|XP_974195.1|	2e-07	PREDICTED: similar to sterol regulatory element-binding protein 1 [Tribolium castaneum] gb|EFA01599.1| hypothetical protein TcasGA2_TC007163 [Tribolium castaneum]
2.0_insect_GH93ESX01B214F	ref|XP_970461.1|	3e-41	PREDICTED: similar to CG3961 CG3961-PA [Tribolium castaneum] gb|EFA08781.1| hypothetical protein TcasGA2_TC006471 [Tribolium castaneum]
2.0_insect_GH93ESX01BSIC1	ref|XP_002426607.1|	2e-31	conserved hypothetical protein [Pediculus humanus corporis] gb|EEB13869.1| conserved hypothetical protein [Pediculus humanus corporis]
2.0_insect_GH93ESX01BDDVB	ref|XP_001238044.2|	6e-44	AGAP009726-PA [Anopheles gambiae str. PEST] gb|EAU76028.2| AGAP009726-PA [Anopheles gambiae str. PEST]
2.0_insect_isotig05829	ref|XP_317830.4|	7e-21	AGAP011476-PA [Anopheles gambiae str. PEST] gb|EAA13062.4| AGAP011476-PA [Anopheles gambiae str. PEST]
2.0_insect_isotig04600	ref|XP_002427731.1|	2e-73	hect E3 ubiquitin ligase, putative [Pediculus humanus corporis] gb|EEB14993.1| hect E3 ubiquitin ligase, putative [Pediculus humanus corporis]
2.0_insect_GG3J73P03G2UH4	ref|XP_795795.2|	1e-23	PREDICTED: similar to transposase [Strongylocentrotus purpuratus]
2.0_insect_GH93ESX02D3987	ref|XP_002432728.1|	2e-11	conserved hypothetical protein [Pediculus humanus corporis] gb|EEB19990.1| conserved hypothetical protein [Pediculus humanus corporis]
2.0_insect_isotig00007	gb|ACY95343.1|	3e-64	ribosomal protein L10 [Manduca sexta]
2.0_insect_GH93ESX02DEFO8	ref|XP_002404474.1|	1e-25	cathepsin B endopeptidase, putative [Ixodes scapularis] gb|EEC01212.1| cathepsin B endopeptidase, putative [Ixodes scapularis]
2.0_insect_GG3J73P03GNTSP	gb|AAR86938.1|	5e-11	reverse transcriptase [Drosophila melanogaster]
2.0_insect_GH93ESX02C10ZB	ref|XP_002422956.1|	2e-31	NADPH fad oxidoreductase, putative [Pediculus humanus corporis] gb|EEB10218.1| NADPH fad oxidoreductase, putative [Pediculus humanus corporis]
2.0_insect_GG3J73P03FSG5F	ref|XP_002043716.1|	5e-13	GM16434 [Drosophila sechellia] gb|EDW50959.1| GM16434 [Drosophila sechellia]
2.0_insect_GH93ESX01BXSAO	ref|XP_001861484.1|	4e-24	proton-coupled amino acid transporter 1 [Culex quinquefasciatus] gb|EDS35669.1| proton-coupled amino acid transporter 1 [Culex quinquefasciatus]
2.0_insect_GH93ESX02CXVB9	ref|XP_002425701.1|	2e-13	poly A-specific ribonuclease,putative [Pediculus humanus corporis] gb|EEB12963.1| poly A-specific ribonuclease,putative [Pediculus humanus corporis]
2.0_insect_GH93ESX03FZQK0	ref|XP_969527.1|	1e-09	PREDICTED: similar to CG13409 CG13409-PA [Tribolium castaneum] gb|EEZ97376.1| hypothetical protein TcasGA2_TC011201 [Tribolium castaneum]
2.0_insect_GH93ESX03F003B	ref|YP_001970176.1|	3e-55	putative pyrazinamidase/nicotinamidase [Stenotrophomonas maltophilia K279a] emb|CAQ43861.1| putative pyrazinamidase/nicotinamidase [Stenotrophomonas maltophilia K279a]
2.0_insect_GH93ESX03HF07H	ref|XP_001603980.1|	6e-30	PREDICTED: similar to pyruvate dehydrogenase [Nasonia vitripennis]
2.0_insect_GH93ESX02DP9TP	ref|XP_001593672.1|	3e-38	hypothetical protein SS1G_05100 [Sclerotinia sclerotiorum 1980] gb|EDO02623.1| hypothetical protein SS1G_05100 [Sclerotinia sclerotiorum 1980]
2.0_insect_GH93ESX01A7S45	gb|AAB48960.1|	1e-12	Gag [Drosophila simulans]
2.0_insect_GH93ESX02EPDXE	gb|EFA11463.1|	1e-38	hypothetical protein TcasGA2_TC014172 [Tribolium castaneum]
2.0_insect_GH93ESX02CYJWC	ref|XP_393211.3|	8e-18	PREDICTED: similar to CG3902-PA [Apis mellifera]
2.0_insect_isotig02870	ref|XP_002423599.1|	2e-77	Dipeptidyl peptidase 4, putative [Pediculus humanus corporis] gb|EEB10861.1| Dipeptidyl peptidase 4, putative [Pediculus humanus corporis]
2.0_insect_GH93ESX01AG3US	ref|XP_968281.1|	2e-45	PREDICTED: similar to rab gdp-dissociation inhibitor [Tribolium castaneum] gb|EFA01887.1| hypothetical protein TcasGA2_TC007497 [Tribolium castaneum]
2.0_insect_isotig06055	ref|XP_624057.1|	5e-35	PREDICTED: similar to F16H11.1, partial [Apis mellifera]
2.0_insect_GH93ESX02CXVNV	gb|EFA01111.1|	1e-21	hypothetical protein TcasGA2_TC010323 [Tribolium castaneum]
2.0_insect_GG3J73P03GMZ7P	gb|EEZ98558.1|	1e-23	hypothetical protein TcasGA2_TC001065 [Tribolium castaneum]
2.0_insect_GH93ESX02EU87M	ref|XP_396268.2|	3e-12	PREDICTED: similar to CG3523-PA [Apis mellifera]
2.0_insect_isotig05998	ref|XP_396314.2|	2e-39	PREDICTED: similar to CG17086-PA [Apis mellifera]
2.0_insect_GH93ESX03FHA95	ref|XP_001636711.1|	2e-39	predicted protein [Nematostella vectensis] gb|EDO44648.1| predicted protein [Nematostella vectensis]
2.0_insect_GH93ESX02DXJQD	ref|XP_002431964.1|	2e-24	zinc finger protein, putative [Pediculus humanus corporis] gb|EEB19226.1| zinc finger protein, putative [Pediculus humanus corporis]
2.0_insect_GH93ESX02ESZ66	ref|XP_968583.1|	8e-22	PREDICTED: similar to AGAP001800-PA [Tribolium castaneum] gb|EEZ97753.1| synaptotagmin IV [Tribolium castaneum]
2.0_insect_GG3J73P03HAACC	ref|XP_002427853.1|	7e-48	protein-L-isoaspartate O-methyltransferase, putative [Pediculus humanus corporis] gb|EEB15115.1| protein-L-isoaspartate O-methyltransferase, putative [Pediculus humanus corporis]
2.0_insect_GG3J73P03G58MP	ref|YP_002551787.1|	4e-58	ATP synthase F1, beta subunit [Acidovorax ebreus TPSY] sp|B9MBA3.1|ATPB_DIAST RecName: Full=ATP synthase subunit beta; AltName: Full=F-ATPase subunit beta; AltName: Full=ATP synthase F1 sector subunit beta gb|ACM31787.1| ATP synthase F1, beta subunit [Acidovorax ebreus TPSY]
2.0_insect_GG3J73P03FLTU7	ref|XP_001606462.1|	1e-11	PREDICTED: similar to ribonuclease P, 29kD-subunit, putative [Nasonia vitripennis]
2.0_insect_GH93ESX01BK2LY	ref|XP_392754.2|	7e-10	PREDICTED: similar to centaurin beta 1A CG6742-PA, isoform A [Apis mellifera]
2.0_insect_GH93ESX03GWDZ1	ref|XP_002402995.1|	8e-06	conserved hypothetical protein [Ixodes scapularis] gb|EEC11611.1| conserved hypothetical protein [Ixodes scapularis]
2.0_insect_GG3J73P03G0OO7	ref|XP_001944820.1|	2e-81	PREDICTED: similar to AGAP006270-PA isoform 1 [Acyrthosiphon pisum]
2.0_insect_isotig04329	ref|XP_002431796.1|	4e-27	Signal recognition particle 14 kDa protein, putative [Pediculus humanus corporis] gb|EEB19058.1| Signal recognition particle 14 kDa protein, putative [Pediculus humanus corporis]
2.0_insect_GG3J73P03FIVA1	dbj|BAG71147.1|	5e-35	cathepsin B-N1 [Tuberaphis takenouchii]
2.0_insect_GH93ESX01AVL11	ref|XP_001633683.1|	9e-26	predicted protein [Nematostella vectensis] gb|EDO41620.1| predicted protein [Nematostella vectensis]
2.0_insect_GG3J73P03FZAF9	ref|XP_001606469.1|	2e-36	PREDICTED: similar to mitochondrial carrier protein [Nasonia vitripennis]
2.0_insect_isotig06207	ref|XP_001605719.1|	6e-33	PREDICTED: similar to aubergine [Nasonia vitripennis]
2.0_insect_GH93ESX03GN43E	ref|XP_002072818.1|	8e-14	GK13482 [Drosophila willistoni] gb|EDW83804.1| GK13482 [Drosophila willistoni]
2.0_insect_GH93ESX02C86FG	dbj|BAI83427.1|	4e-11	sugar transporter 13 [Nilaparvata lugens]
2.0_insect_isotig04180	ref|XP_001943457.1|	1e-08	PREDICTED: similar to AGAP007381-PA [Acyrthosiphon pisum]
2.0_insect_GH93ESX03GEQ5E	ref|YP_001563204.1|	5e-90	acetylornithine aminotransferase [Delftia acidovorans SPH-1] gb|ABX34819.1| acetylornithine and succinylornithine aminotransferase [Delftia acidovorans SPH-1]
2.0_insect_isotig05034	ref|XP_002723410.1|	6e-70	PREDICTED: ras-related C3 botulinum toxin substrate 1 [Oryctolagus cuniculus]
2.0_insect_GH93ESX02DHG9Z	gb|EEZ98497.1|	2e-13	hypothetical protein TcasGA2_TC000997 [Tribolium castaneum]
2.0_insect_GG3J73P03FZTYC	gb|EFA03183.1|	2e-10	hypothetical protein TcasGA2_TC013103 [Tribolium castaneum]
2.0_insect_GH93ESX02ERSBT	ref|XP_001943434.1|	1e-46	PREDICTED: similar to AGAP000153-PA [Acyrthosiphon pisum]
2.0_insect_GH93ESX03FHLGJ	ref|XP_001844194.1|	8e-12	XPA-binding protein 1 [Culex quinquefasciatus] gb|EDS36407.1| XPA-binding protein 1 [Culex quinquefasciatus]
2.0_insect_isotig01484	ref|XP_002612444.1|	2e-17	hypothetical protein BRAFLDRAFT_214411 [Branchiostoma floridae] gb|EEN68453.1| hypothetical protein BRAFLDRAFT_214411 [Branchiostoma floridae]
2.0_insect_isotig02802	ref|XP_001600877.1|	2e-83	PREDICTED: similar to structure-specific recognition protein [Nasonia vitripennis]
2.0_insect_isotig03274	ref|XP_967090.1|	4e-38	PREDICTED: similar to AGAP002157-PA [Tribolium castaneum]
2.0_insect_GH93ESX01BTJZ8	ref|XP_001947639.1|	2e-07	PREDICTED: similar to CG6293 CG6293-PA [Acyrthosiphon pisum]
2.0_insect_GG3J73P03FMF6R	ref|XP_001379095.1|	5e-08	PREDICTED: similar to Chromosome 6 open reading frame 51 [Monodelphis domestica]
2.0_insect_GH93ESX03HCGPL	ref|XP_001122382.1|	3e-11	PREDICTED: similar to CG6854-PA, isoform A [Apis mellifera]
2.0_insect_GH93ESX03F50VC	ref|YP_311755.1|	4e-62	hypothetical protein SSON_2919 [Shigella sonnei Ss046] gb|AAZ89520.1| conserved hypothetical protein [Shigella sonnei Ss046]
2.0_insect_isotig06393	ref|XP_002422946.1|	4e-45	conserved hypothetical protein [Pediculus humanus corporis] gb|EEB10208.1| conserved hypothetical protein [Pediculus humanus corporis]
2.0_insect_GG3J73P03GV8KK	ref|XP_002432188.1|	6e-72	Ephrin type-B receptor 2 precursor, putative [Pediculus humanus corporis] gb|EEB19450.1| Ephrin type-B receptor 2 precursor, putative [Pediculus humanus corporis]
2.0_insect_GH93ESX03G41CB	ref|XP_001654083.1|	5e-32	kidney-specific Na-K-Cl cotransport protein splice isoform A, putative [Aedes aegypti] gb|EAT38199.1| kidney-specific Na-K-Cl cotransport protein splice isoform A, putative [Aedes aegypti]
2.0_insect_GH93ESX03G3OHR	ref|XP_689534.3|	1e-06	PREDICTED: inhibitor of kappa light polypeptide gene enhancer in B-cells, kinase complex-associated protein like [Danio rerio]
2.0_insect_isotig04451	ref|XP_001848419.1|	1e-21	conserved hypothetical protein [Culex quinquefasciatus] gb|EDS28300.1| conserved hypothetical protein [Culex quinquefasciatus]
2.0_insect_isotig04044	ref|XP_623875.1|	8e-27	PREDICTED: similar to CG11781-PA [Apis mellifera]
2.0_insect_GG3J73P03GB7AB	ref|XP_001944831.1|	4e-27	PREDICTED: similar to insulin receptor tyrosine kinase substrate, partial [Acyrthosiphon pisum]
2.0_insect_GG3J73P03FYIGE	gb|EFA11902.1|	9e-11	hypothetical protein TcasGA2_TC004059 [Tribolium castaneum]
2.0_insect_GH93ESX02EMILC	ref|XP_002428475.1|	8e-36	hypothetical protein Phum_PHUM383910 [Pediculus humanus corporis] gb|EEB15737.1| hypothetical protein Phum_PHUM383910 [Pediculus humanus corporis]
2.0_insect_isotig06600	ref|XP_001948755.1|	4e-09	PREDICTED: similar to AGAP002047-PA [Acyrthosiphon pisum]
2.0_insect_GG3J73P03GCHZF	ref|XP_001607315.1|	2e-14	PREDICTED: similar to small GTPase, putative [Nasonia vitripennis]
2.0_insect_GH93ESX01AWORT	ref|NP_001156137.1|	1e-27	hypothetical protein LOC100162280 [Acyrthosiphon pisum] dbj|BAH71695.1| ACYPI003440 [Acyrthosiphon pisum]
2.0_insect_isotig01573	ref|XP_001604308.1|	3e-15	PREDICTED: similar to MGC97646 protein [Nasonia vitripennis]
2.0_insect_GH93ESX01BK2O1	ref|XP_001948299.1|	5e-24	PREDICTED: similar to cytochrome P450 CYP302A1 [Acyrthosiphon pisum]
2.0_insect_isotig00237	ref|XP_001950442.1|	1e-89	PREDICTED: similar to AGAP002350-PC [Acyrthosiphon pisum]
2.0_insect_isotig04629	ref|XP_393472.3|	3e-13	PREDICTED: similar to ankyrin repeat domain protein 17 isoform a [Apis mellifera]
2.0_insect_GH93ESX03FMH5F	gb|EFA01263.1|	1e-44	ftz transcription factor 1 [Tribolium castaneum]
2.0_insect_GG3J73P03FQZWZ	ref|ZP_05133817.1|	4e-64	dihydrolipoyllysine-residue succinyltransferase, E2 component of oxoglutarate dehydrogenase (succinyl-transferring) complex [Stenotrophomonas sp. SKA14] gb|EED37878.1| dihydrolipoyllysine-residue succinyltransferase, E2 component of oxoglutarate dehydrogenase (succinyl-transferring) complex [Stenotrophomonas sp. SKA14]
2.0_insect_GH93ESX02C27L7	ref|XP_002740428.1|	3e-12	PREDICTED: BTB (POZ) domain containing 2-like [Saccoglossus kowalevskii]
2.0_insect_GG3J73P03FL38F	ref|XP_394982.3|	2e-06	PREDICTED: similar to CG14544-PA [Apis mellifera]
2.0_insect_GH93ESX01AD8Q5	ref|XP_001950019.1|	4e-39	PREDICTED: similar to AGAP005616-PA [Acyrthosiphon pisum]
2.0_insect_GG3J73P03HA3RP	ref|XP_968634.1|	3e-53	PREDICTED: similar to AGAP007416-PA [Tribolium castaneum] gb|EFA11288.1| hypothetical protein TcasGA2_TC010825 [Tribolium castaneum]
2.0_insect_GH93ESX03GRIU5	ref|XP_001945965.1|	4e-09	PREDICTED: similar to sucrase, partial [Acyrthosiphon pisum]
2.0_insect_GG3J73P03FXERO	ref|XP_973230.1|	1e-30	PREDICTED: similar to CG13743 CG13743-PA [Tribolium castaneum]
2.0_insect_GG3J73P03GIFGY	ref|XP_975275.1|	9e-35	PREDICTED: similar to c12.2 CG12149-PA [Tribolium castaneum] gb|EFA13666.1| hypothetical protein TcasGA2_TC004261 [Tribolium castaneum]
2.0_insect_GH93ESX03FHQEE	ref|XP_001946691.1|	8e-22	PREDICTED: similar to GH03753p [Acyrthosiphon pisum]
2.0_insect_GH93ESX02DCR9I	ref|XP_002406587.1|	6e-35	cleavage/polyadenylation factor Ia subunit Clp1p, putative [Ixodes scapularis] gb|EEC10333.1| cleavage/polyadenylation factor Ia subunit Clp1p, putative [Ixodes scapularis]
2.0_insect_isotig00400	ref|NP_001120001.1|	1e-66	fizzy/cell division cycle 20 related 1 [Xenopus (Silurana) tropicalis] gb|AAI58273.1| fzr1 protein [Xenopus (Silurana) tropicalis]
2.0_insect_GH93ESX02DUKXN	gb|ACY66440.1|	1e-22	putative myosin regulatory light chain 2 smooth muscle [Scylla paramamosain]
2.0_insect_isotig03233	ref|XP_001607169.1|	5e-94	PREDICTED: similar to helicase [Nasonia vitripennis]
2.0_insect_isotig06200	ref|XP_970038.1|	2e-34	PREDICTED: similar to CG8064 CG8064-PA [Tribolium castaneum] gb|EFA00178.1| hypothetical protein TcasGA2_TC003001 [Tribolium castaneum]
2.0_insect_isotig03063	ref|XP_969360.1|	7e-79	PREDICTED: similar to ubiquitin conjugating enzyme E2 [Tribolium castaneum] gb|EFA10928.1| hypothetical protein TcasGA2_TC001755 [Tribolium castaneum]
2.0_insect_GH93ESX03GVWFU	ref|XP_001606972.1|	1e-44	PREDICTED: similar to ENSANGP00000029115 [Nasonia vitripennis]
2.0_insect_isotig03531	ref|XP_001601546.1|	6e-57	PREDICTED: similar to conserved hypothetical protein [Nasonia vitripennis]
2.0_insect_GH93ESX01AWO04	ref|XP_001948479.1|	2e-47	PREDICTED: similar to yellow-e [Acyrthosiphon pisum]
2.0_insect_GG3J73P03FXPHK	ref|XP_001946506.1|	6e-06	PREDICTED: similar to Fanconi anemia complementation group D2 [Acyrthosiphon pisum]
2.0_insect_GG3J73P03GMG7B	ref|XP_002409376.1|	2e-19	death-associated protein [Ixodes scapularis] gb|AAY66888.1| death-associated protein [Ixodes scapularis] gb|EEC06978.1| death-associated protein [Ixodes scapularis]
2.0_insect_GH93ESX02EVS7O	ref|XP_001948948.1|	7e-21	PREDICTED: similar to chorion peroxidase [Acyrthosiphon pisum]
2.0_insect_GH93ESX01BJHD2	gb|EFA09933.1|	2e-36	hypothetical protein TcasGA2_TC012086 [Tribolium castaneum]
2.0_insect_GH93ESX03FLTU5	ref|XP_001849382.1|	3e-08	UDP-galactose transporter [Culex quinquefasciatus] gb|EDS30138.1| UDP-galactose transporter [Culex quinquefasciatus]
2.0_insect_GG3J73P03F2IHV	ref|XP_002422755.1|	4e-19	conserved hypothetical protein [Pediculus humanus corporis] gb|EEB10017.1| conserved hypothetical protein [Pediculus humanus corporis]
2.0_insect_isotig03007	ref|XP_001603199.1|	3e-38	PREDICTED: similar to Rbm5 protein [Nasonia vitripennis]
2.0_insect_GH93ESX03GWX91	ref|ZP_05136274.1|	8e-91	heat shock protein Hsp90 [Stenotrophomonas sp. SKA14] gb|EED40335.1| heat shock protein Hsp90 [Stenotrophomonas sp. SKA14]
2.0_insect_GH93ESX02ED25T	ref|XP_001952547.1|	4e-17	PREDICTED: similar to AGAP004057-PA [Acyrthosiphon pisum]
2.0_insect_GH93ESX03F1TAX	ref|XP_001949549.1|	3e-26	PREDICTED: similar to AGAP002331-PA [Acyrthosiphon pisum]
2.0_insect_GG3J73P03FIAMK	ref|ZP_06064422.1|	5e-99	leucyl-tRNA synthetase [Acinetobacter johnsonii SH046] gb|EEY95031.1| leucyl-tRNA synthetase [Acinetobacter johnsonii SH046]
2.0_insect_GG3J73P03GF2J4	ref|NP_788344.2|	1e-15	histone demethylase 4B, isoform A [Drosophila melanogaster] ref|NP_001163137.1| histone demethylase 4B, isoform B [Drosophila melanogaster] ref|NP_001163138.1| histone demethylase 4B, isoform C [Drosophila melanogaster] ref|NP_001163139.1| histone demethylase 4B, isoform D [Drosophila melanogaster] sp|Q9V6L0.3|KDM4B_DROME RecName: Full=Probable lysine-specific demethylase 4B; AltName: Full=Probab…
2.0_insect_GH93ESX01BYBB2	gb|EFA02604.1|	8e-32	hypothetical protein TcasGA2_TC008323 [Tribolium castaneum]
2.0_insect_GH93ESX02EO26T	ref|XP_001605150.1|	8e-16	PREDICTED: similar to Zfp143 protein [Nasonia vitripennis]
2.0_insect_GG3J73P03F84ZT	ref|XP_002425972.1|	2e-14	paramyosin, long form, putative [Pediculus humanus corporis] gb|EEB13234.1| paramyosin, long form, putative [Pediculus humanus corporis]
2.0_insect_GG3J73P03GKRZO	ref|XP_002433034.1|	1e-50	conserved hypothetical protein [Pediculus humanus corporis] gb|EEB20296.1| conserved hypothetical protein [Pediculus humanus corporis]
2.0_insect_GG3J73P03FNQ5M	ref|XP_968412.1|	3e-08	PREDICTED: similar to AGAP005121-PB [Tribolium castaneum] gb|EFA12241.1| hypothetical protein TcasGA2_TC016173 [Tribolium castaneum]
2.0_insect_GH93ESX02CZLGV	ref|XP_001945681.1|	2e-28	PREDICTED: similar to Invadolysin CG3953-PA [Acyrthosiphon pisum]
2.0_insect_GH93ESX03HCEU9	ref|XP_001605708.1|	8e-09	PREDICTED: similar to glutamate synthase [Nasonia vitripennis]
2.0_insect_GG3J73P03F2T6B	ref|ZP_05136769.1|	5e-35	3-hydroxyisobutyrate dehydrogenase [Stenotrophomonas sp. SKA14] gb|EED40830.1| 3-hydroxyisobutyrate dehydrogenase [Stenotrophomonas sp. SKA14]
2.0_insect_GH93ESX03GFF9G	gb|EFA06969.1|	1e-09	hypothetical protein TcasGA2_TC009928 [Tribolium castaneum]
2.0_insect_isotig02740	ref|XP_001955231.1|	2e-86	GF18656 [Drosophila ananassae] gb|EDV43792.1| GF18656 [Drosophila ananassae]
2.0_insect_GH93ESX02DTWBQ	ref|XP_393715.3|	8e-68	PREDICTED: similar to Sulfated CG6725-PA [Apis mellifera]
2.0_insect_GH93ESX01BU7RS	ref|XP_002485244.1|	4e-72	14-3-3 family protein [Talaromyces stipitatus ATCC 10500] gb|EED15291.1| 14-3-3 family protein [Talaromyces stipitatus ATCC 10500]
2.0_insect_GH93ESX03F67XV	ref|XP_001944383.1|	2e-25	PREDICTED: similar to conserved hypothetical protein [Acyrthosiphon pisum]
2.0_insect_GH93ESX01A4RZQ	ref|XP_001948410.1|	2e-06	PREDICTED: similar to AGAP009579-PA [Acyrthosiphon pisum]
2.0_insect_GH93ESX02DNHDO	ref|XP_002620488.1|	9e-66	C-4 methyl sterol oxidase Erg25 [Ajellomyces dermatitidis SLH14081] gb|EEQ75944.1| C-4 methyl sterol oxidase Erg25 [Ajellomyces dermatitidis SLH14081] gb|EEQ86092.1| C-4 methyl sterol oxidase Erg25 [Ajellomyces dermatitidis ER-3]
2.0_insect_GH93ESX01B2I95	gb|EFA03803.1|	5e-11	hypothetical protein TcasGA2_TC013916 [Tribolium castaneum]
2.0_insect_isotig01860	ref|XP_001600828.1|	1e-133	PREDICTED: similar to GA19489-PA [Nasonia vitripennis]
2.0_insect_GH93ESX03GZJ7H	ref|XP_001605517.1|	1e-41	PREDICTED: similar to ral [Nasonia vitripennis]
2.0_insect_isotig05241	ref|XP_625088.2|	1e-53	PREDICTED: similar to asparagine synthetase domain containing 1 [Apis mellifera]
2.0_insect_GG3J73P03F3DA2	ref|XP_001952229.1|	9e-08	PREDICTED: similar to CG14205 CG14205-PA [Acyrthosiphon pisum]
2.0_insect_GG3J73P03G8FI4	ref|NP_001017619.1|	6e-21	dicarbonyl/L-xylulose reductase [Danio rerio] gb|AAH93141.1| Dicarbonyl/L-xylulose reductase [Danio rerio]
2.0_insect_GH93ESX01BME01	ref|XP_395461.2|	8e-25	PREDICTED: similar to CG7134-PA isoform 1, partial [Apis mellifera]
2.0_insect_isotig01000	ref|XP_393086.3|	1e-105	PREDICTED: similar to Punch CG9441-PB, isoform B [Apis mellifera]
2.0_insect_isotig00908	ref|XP_002428402.1|	0	Ran-binding protein, putative [Pediculus humanus corporis] gb|EEB15664.1| Ran-binding protein, putative [Pediculus humanus corporis]
2.0_insect_GH93ESX03FV72J	ref|ZP_06192907.1|	2e-62	hypothetical protein SOD_i00590 [Serratia odorifera 4Rx13] gb|EFA14424.1| hypothetical protein SOD_i00590 [Serratia odorifera 4Rx13]
2.0_insect_GH93ESX02EK9XJ	ref|XP_001864747.1|	3e-16	sumo-1-activating enzyme E1a [Culex quinquefasciatus] gb|EDS40671.1| sumo-1-activating enzyme E1a [Culex quinquefasciatus]
2.0_insect_isotig06367	ref|NP_001155749.1|	1e-60	hypothetical protein LOC100167446 [Acyrthosiphon pisum] dbj|BAH70902.1| ACYPI008243 [Acyrthosiphon pisum] dbj|BAH70903.1| ACYPI008243 [Acyrthosiphon pisum]
2.0_insect_isotig06733	ref|NP_001155632.1|	3e-21	hypothetical protein LOC100164612 [Acyrthosiphon pisum] dbj|BAH72414.1| ACYPI005606 [Acyrthosiphon pisum]
2.0_insect_isotig02531	ref|XP_002430220.1|	1e-88	Calpain-7, putative [Pediculus humanus corporis] gb|EEB17482.1| Calpain-7, putative [Pediculus humanus corporis]
2.0_insect_isotig00010	ref|XP_966692.1|	0	PREDICTED: similar to transitional endoplasmic reticulum ATPase TER94 isoform 1 [Tribolium castaneum] gb|EFA07465.1| transitional endoplasmic reticulum ATPase TER94 [Tribolium castaneum]
2.0_insect_isotig02362	ref|XP_002424566.1|	3e-57	requim, req/dpf2, putative [Pediculus humanus corporis] gb|EEB11828.1| requim, req/dpf2, putative [Pediculus humanus corporis]
2.0_insect_GG3J73P03F9AOF	ref|XP_002423736.1|	2e-32	Epsin-1, putative [Pediculus humanus corporis] gb|EEB10998.1| Epsin-1, putative [Pediculus humanus corporis]
2.0_insect_isotig00636	gb|AAN05584.1|	2e-49	ribosomal protein L30 [Argopecten irradians]
2.0_insect_GG3J73P03GC9K2	sp|Q2PQN9.1|CDK5_GLOMM	4e-08	RecName: Full=Cell division protein kinase 5 homolog; AltName: Full=Cyclin-dependent kinase 5 gb|ABC25084.1| cyclin-dependent kinase 5 [Glossina morsitans morsitans] gb|ADD18868.1| cyclin-dependent kinase 5 [Glossina morsitans morsitans]
2.0_insect_GH93ESX02ENA2W	sp|P13221.3|AATC_RAT	2e-33	RecName: Full=Aspartate aminotransferase, cytoplasmic; AltName: Full=Transaminase A; AltName: Full=Glutamate oxaloacetate transaminase 1 pir||S29028 aspartate transaminase (EC 2.6.1.1) (clone 8C7) - human gb|AAH61877.1| Glutamic-oxaloacetic transaminase 1, soluble (aspartate aminotransferase 1) [Rattus norvegicus] gb|EDL94253.1| glutamate oxaloacetate transaminase 1, isoform CRA_a [Rattus norvegi…
2.0_insect_isotig05360	ref|YP_744675.1|	2e-48	6-phosphogluconate dehydrogenase-like protein [Granulibacter bethesdensis CGDNIH1] gb|ABI61752.1| 6-phosphogluconate dehydrogenase [Granulibacter bethesdensis CGDNIH1]
2.0_insect_isotig02657	ref|XP_001661804.1|	3e-79	ribose-5-phosphate isomerase [Aedes aegypti] gb|EAT36268.1| ribose-5-phosphate isomerase [Aedes aegypti]
2.0_insect_GH93ESX02D5YQJ	ref|XP_001948776.1|	5e-42	PREDICTED: similar to putative glycoprotein hormone rk-like receptor (AGAP008347-PA) [Acyrthosiphon pisum]
2.0_insect_isotig06376	ref|XP_002073905.1|	1e-09	GK12901 [Drosophila willistoni] gb|EDW84891.1| GK12901 [Drosophila willistoni]
2.0_insect_GG3J73P03FQGQG	ref|XP_001951162.1|	2e-28	PREDICTED: similar to AMP dependent coa ligase [Acyrthosiphon pisum]
2.0_insect_GH93ESX03G6K4P	ref|YP_001562258.1|	6e-78	magnesium-transporting ATPase MgtA [Delftia acidovorans SPH-1] gb|ABX33873.1| magnesium-translocating P-type ATPase [Delftia acidovorans SPH-1]
2.0_insect_GH93ESX01BCQXE	ref|XP_793333.2|	9e-24	PREDICTED: similar to LOC615074 protein isoform 2 [Strongylocentrotus purpuratus] ref|XP_001178462.1| PREDICTED: similar to LOC615074 protein isoform 1 [Strongylocentrotus purpuratus]
2.0_insect_GH93ESX03FUTR5	ref|XP_001121762.1|	3e-14	PREDICTED: similar to scattered CG3766-PA [Apis mellifera]
2.0_insect_GH93ESX01A1UA0	ref|XP_001602966.1|	2e-11	PREDICTED: similar to GH26613p [Nasonia vitripennis]
2.0_insect_GH93ESX02EN98Q	ref|XP_002429809.1|	8e-06	3' histone mRNA exonuclease, putative [Pediculus humanus corporis] gb|EEB17071.1| 3' histone mRNA exonuclease, putative [Pediculus humanus corporis]
2.0_insect_isotig01409	ref|NP_001156313.1|	2e-69	hypothetical protein LOC100169193 [Acyrthosiphon pisum] dbj|BAH72008.1| ACYPI009833 [Acyrthosiphon pisum]
2.0_insect_GG3J73P03FLOYP	ref|XP_001946480.1|	3e-15	PREDICTED: similar to CG9904 CG9904-PA [Acyrthosiphon pisum]
2.0_insect_isotig01417	ref|XP_392173.2|	3e-43	PREDICTED: similar to CG33695-PE, isoform E isoform 1 [Apis mellifera]
2.0_insect_isotig03022	gb|EFA12613.1|	1e-42	hypothetical protein TcasGA2_TC006854 [Tribolium castaneum]
2.0_insect_isotig00966	ref|XP_967348.1|	0	PREDICTED: similar to AGAP010510-PA [Tribolium castaneum] gb|EFA06664.1| hypothetical protein TcasGA2_TC009590 [Tribolium castaneum]
2.0_insect_GH93ESX03GZGZV	ref|ZP_06068335.1|	2e-77	ubiquinone oxidoreductase [Acinetobacter lwoffii SH145] gb|EEY91243.1| ubiquinone oxidoreductase [Acinetobacter lwoffii SH145]
2.0_insect_GH93ESX02ETTLN	ref|XP_002737178.1|	2e-26	PREDICTED: nucleoside diphosphate kinase 7-like [Saccoglossus kowalevskii]
2.0_insect_GH93ESX02C5TE0	ref|XP_001606445.1|	4e-22	PREDICTED: similar to leukocyte receptor cluster (lrc) member [Nasonia vitripennis]
2.0_insect_GG3J73P03HA5Q1	ref|XP_001949211.1|	3e-30	PREDICTED: similar to GA20606-PA [Acyrthosiphon pisum]
2.0_insect_GH93ESX03G3MXQ	gb|ACH47049.1|	3e-45	target of rapamycin [Blattella germanica]
2.0_insect_GH93ESX02EC6UJ	gb|EFA00393.1|	4e-21	hypothetical protein TcasGA2_TC003241 [Tribolium castaneum]
2.0_insect_isotig05540	ref|XP_001557449.1|	3e-78	40S ribosomal protein S18 [Botryotinia fuckeliana B05.10] ref|XP_001586515.1| 40S ribosomal protein S18 [Sclerotinia sclerotiorum 1980] gb|EDN21692.1| 40S ribosomal protein S18 [Botryotinia fuckeliana B05.10] gb|EDN97648.1| 40S ribosomal protein S18 [Sclerotinia sclerotiorum 1980]
2.0_insect_GG3J73P03FS91L	gb|EEZ99146.1|	1e-17	hypothetical protein TcasGA2_TC012927 [Tribolium castaneum]
2.0_insect_GH93ESX02EKE4N	ref|ZP_02929193.1|	2e-08	hypothetical protein VspiD_21125 [Verrucomicrobium spinosum DSM 4136]
2.0_insect_isotig00273	ref|XP_001944922.1|	1e-111	PREDICTED: similar to amino acid transporter [Acyrthosiphon pisum]
2.0_insect_GG3J73P03G0DL5	emb|CAI54098.1|	2e-66	nicotinic acetylcholine receptor, alpha3 subunit [Bemisia tabaci]
2.0_insect_GH93ESX01AUXGZ	ref|XP_001850143.1|	4e-11	toll [Culex quinquefasciatus] gb|EDS31490.1| toll [Culex quinquefasciatus]
2.0_insect_isotig04730	ref|XP_973739.2|	7e-25	PREDICTED: similar to CG10354 CG10354-PA [Tribolium castaneum]
2.0_insect_GH93ESX02DYZIT	ref|XP_002427628.1|	9e-13	conserved hypothetical protein [Pediculus humanus corporis] gb|EEB14890.1| conserved hypothetical protein [Pediculus humanus corporis]
2.0_insect_GH93ESX03GXZSZ	gb|EFA05477.1|	2e-08	hypothetical protein TcasGA2_TC015661 [Tribolium castaneum]
2.0_insect_GH93ESX02DWE3Y	ref|NP_001119607.1|	7e-37	sucrase [Acyrthosiphon pisum] gb|ABB55878.1| sucrase [Acyrthosiphon pisum]
2.0_insect_GH93ESX02C3AFE	ref|XP_002002274.1|	3e-14	GI17298 [Drosophila mojavensis] gb|EDW11716.1| GI17298 [Drosophila mojavensis]
2.0_insect_GG3J73P03GUE67	ref|ZP_06726256.1|	7e-20	glucose-6-phosphate isomerase [Acinetobacter haemolyticus ATCC 19194] gb|EFF84037.1| glucose-6-phosphate isomerase [Acinetobacter haemolyticus ATCC 19194]
2.0_insect_isotig02469	ref|XP_001944886.1|	1e-154	PREDICTED: similar to DNA replication licensing factor MCM2 [Acyrthosiphon pisum]
2.0_insect_isotig01117	ref|XP_001601192.1|	8e-43	PREDICTED: similar to WD40-repeat protein [Nasonia vitripennis]
2.0_insect_GH93ESX02EO8EZ	ref|XP_001608164.1|	9e-60	PREDICTED: hypothetical protein isoform 1 [Nasonia vitripennis]
2.0_insect_GH93ESX01A01EO	gb|ABS19978.1|	2e-23	ribosomal protein L18a [Artemia franciscana]
2.0_insect_GG3J73P03G6PB9	ref|XP_001949130.1|	4e-07	PREDICTED: similar to novex-3 (titin isoform), partial [Acyrthosiphon pisum]
2.0_insect_GG3J73P03FGZ6W	ref|XP_001601140.1|	7e-07	PREDICTED: similar to ENSANGP00000020743 [Nasonia vitripennis]
2.0_insect_isotig06409	ref|XP_392380.2|	2e-07	PREDICTED: similar to PRP39 pre-mRNA processing factor 39 homolog [Apis mellifera]
2.0_insect_isotig00234	gb|ABR27879.1|	8e-77	40S ribosomal protein S8 [Triatoma infestans]
2.0_insect_GH93ESX02D629Q	ref|XP_001946576.1|	7e-34	PREDICTED: similar to sphingosine kinase a, b [Acyrthosiphon pisum]
2.0_insect_GG3J73P03F2H5N	ref|XP_002430188.1|	7e-12	RER1 protein, putative [Pediculus humanus corporis] gb|EEB17450.1| RER1 protein, putative [Pediculus humanus corporis]
2.0_insect_GG3J73P03G8SZF	ref|XP_002399997.1|	4e-19	conserved hypothetical protein [Ixodes scapularis] gb|EEC15729.1| conserved hypothetical protein [Ixodes scapularis]
2.0_insect_GH93ESX03FSQM2	ref|XP_001948504.1|	9e-23	PREDICTED: similar to CG9095 CG9095-PB [Acyrthosiphon pisum]
2.0_insect_GH93ESX01AHK9K	gb|AAS55946.1|	5e-18	ribosomal protein L21 [Ornithodoros moubata]
2.0_insect_isotig05056	ref|XP_001946213.1|	5e-21	PREDICTED: similar to AGAP007584-PA [Acyrthosiphon pisum]
2.0_insect_GH93ESX03F2RTT	ref|ZP_04764790.1|	2e-15	L-carnitine dehydratase/bile acid-inducible protein F [Acidovorax delafieldii 2AN] gb|EER58410.1| L-carnitine dehydratase/bile acid-inducible protein F [Acidovorax delafieldii 2AN]
2.0_insect_GH93ESX03FRN2D	ref|XP_002432358.1|	3e-12	GTPase-activating protein GYP5, putative [Pediculus humanus corporis] gb|EEB19620.1| GTPase-activating protein GYP5, putative [Pediculus humanus corporis]
2.0_insect_GG3J73P03HBTJJ	emb|CBI58654.1|	1e-58	unnamed protein product [Sordaria macrospora]
2.0_insect_GH93ESX01AZINJ	gb|EFA07209.1|	9e-07	hypothetical protein TcasGA2_TC010216 [Tribolium castaneum]
2.0_insect_GG3J73P03GS669	ref|XP_001599507.1|	3e-11	PREDICTED: similar to conserved hypothetical protein [Nasonia vitripennis]
2.0_insect_GG3J73P03GM6HP	ref|XP_973537.1|	4e-31	PREDICTED: similar to CG10137 CG10137-PA [Tribolium castaneum]
2.0_insect_GH93ESX02D15GF	ref|XP_002413478.1|	1e-21	hypothetical protein IscW_ISCW022893 [Ixodes scapularis] gb|EEC16786.1| hypothetical protein IscW_ISCW022893 [Ixodes scapularis]
2.0_insect_isotig06604	ref|XP_001944877.1|	2e-46	PREDICTED: similar to GA15389-PA [Acyrthosiphon pisum]
2.0_insect_isotig04643	ref|XP_393282.3|	6e-38	PREDICTED: similar to CG6995-PA, isoform A [Apis mellifera]
2.0_insect_contig00039	dbj|BAA88077.1|	1e-09	vitellogenin-3 [Plautia stali]
2.0_insect_GG3J73P03GX3ZC	gb|ACX53892.1|	2e-16	ATP synthase c-subunit [Rhipicephalus sanguineus]
2.0_insect_GH93ESX01BG9B6	ref|XP_001599720.1|	9e-10	PREDICTED: similar to ENSANGP00000022132 [Nasonia vitripennis]
2.0_insect_GH93ESX01ASQO6	ref|XP_002424720.1|	4e-13	Nuclear fragile X mental retardation-interacting protein, putative [Pediculus humanus corporis] gb|EEB11982.1| Nuclear fragile X mental retardation-interacting protein, putative [Pediculus humanus corporis]
2.0_insect_GH93ESX02EDDZE	ref|XP_001601754.1|	2e-23	PREDICTED: similar to survivin [Nasonia vitripennis]
2.0_insect_isotig03520	ref|XP_002004591.1|	2e-54	GI20015 [Drosophila mojavensis] gb|EDW08526.1| GI20015 [Drosophila mojavensis]
2.0_insect_GH93ESX03FKM1H	ref|XP_001934035.1|	4e-12	ATP synthase subunit beta [Pyrenophora tritici-repentis Pt-1C-BFP] gb|EDU46540.1| ATP synthase subunit beta [Pyrenophora tritici-repentis Pt-1C-BFP]
2.0_insect_isotig02650	ref|XP_002430351.1|	3e-66	conserved hypothetical protein [Pediculus humanus corporis] gb|EEB17613.1| conserved hypothetical protein [Pediculus humanus corporis]
2.0_insect_GG3J73P03F3IFQ	ref|XP_001629747.1|	4e-20	predicted protein [Nematostella vectensis] gb|EDO37684.1| predicted protein [Nematostella vectensis]
2.0_insect_GH93ESX01BTY64	ref|XP_395117.3|	8e-06	PREDICTED: similar to CG17807-PA [Apis mellifera]
2.0_insect_isotig06726	ref|XP_002422967.1|	8e-09	conserved hypothetical protein [Pediculus humanus corporis] gb|EEB10229.1| conserved hypothetical protein [Pediculus humanus corporis]
2.0_insect_GG3J73P03FTRO7	ref|XP_001655927.1|	4e-19	microtubule-associated protein tau [Aedes aegypti] gb|EAT35630.1| microtubule-associated protein tau [Aedes aegypti]
2.0_insect_GH93ESX03FXHP1	ref|YP_001565456.1|	2e-73	aldo/keto reductase [Delftia acidovorans SPH-1] gb|ABX37071.1| aldo/keto reductase [Delftia acidovorans SPH-1]
2.0_insect_GG3J73P03GF4H6	ref|XP_002189813.1|	4e-19	PREDICTED: myosin VI isoform 1 [Taeniopygia guttata]
2.0_insect_isotig04137	ref|XP_001846074.1|	4e-45	potassium-dependent sodium-calcium exchanger [Culex quinquefasciatus] gb|EDS42429.1| potassium-dependent sodium-calcium exchanger [Culex quinquefasciatus]
2.0_insect_GG3J73P03FZWD3	gb|EEZ97204.1|	1e-06	hypothetical protein TcasGA2_TC004393 [Tribolium castaneum]
2.0_insect_GG3J73P03GMVQ9	ref|XP_001607215.1|	2e-38	PREDICTED: similar to ENSANGP00000011247 [Nasonia vitripennis]
2.0_insect_GH93ESX01AMUH1	ref|XP_002432180.1|	1e-06	transmembrane protein nessy, putative [Pediculus humanus corporis] gb|EEB19442.1| transmembrane protein nessy, putative [Pediculus humanus corporis]
2.0_insect_GH93ESX01APLGK	ref|XP_002596773.1|	3e-12	hypothetical protein BRAFLDRAFT_211694 [Branchiostoma floridae] gb|EEN52785.1| hypothetical protein BRAFLDRAFT_211694 [Branchiostoma floridae]
2.0_insect_GH93ESX02EMA5P	ref|XP_001850756.1|	1e-15	aldo-keto reductase [Culex quinquefasciatus] gb|EDS32562.1| aldo-keto reductase [Culex quinquefasciatus]
2.0_insect_GH93ESX02C29KT	ref|NP_001163974.1|	9e-18	transducin-like enhancer of split 1 (E(sp1) homolog) [Xenopus (Silurana) tropicalis] gb|ACZ80604.1| TLE1 [Xenopus (Silurana) tropicalis]
2.0_insect_GG3J73P03GF79T	ref|XP_001952587.1|	3e-43	PREDICTED: similar to AGAP009261-PA [Acyrthosiphon pisum]
2.0_insect_GG3J73P03F0MLV	ref|XP_001845950.1|	9e-51	3-oxoacyl-[acyl-carrier-protein] synthase, mitochondrial [Culex quinquefasciatus] gb|EDS42131.1| 3-oxoacyl-[acyl-carrier-protein] synthase, mitochondrial [Culex quinquefasciatus]
2.0_insect_GH93ESX02DKVB4	ref|XP_002432903.1|	8e-06	conserved hypothetical protein [Pediculus humanus corporis] gb|EEB20165.1| conserved hypothetical protein [Pediculus humanus corporis]
2.0_insect_GH93ESX01B5QAM	ref|XP_973989.2|	4e-20	PREDICTED: similar to predicted protein [Tribolium castaneum]
2.0_insect_GH93ESX02D9XD4	ref|XP_623754.1|	1e-12	PREDICTED: similar to CG2095-PA [Apis mellifera]
2.0_insect_GH93ESX01AZRG6	ref|XP_624633.1|	2e-06	PREDICTED: similar to F21D5.5 [Apis mellifera]
2.0_insect_GH93ESX01A5Q3D	ref|XP_969795.2|	1e-35	PREDICTED: similar to forkhead box K1 [Tribolium castaneum] gb|EFA07907.1| hypothetical protein TcasGA2_TC005482 [Tribolium castaneum]
2.0_insect_GH93ESX01B71KN	ref|XP_969333.1|	3e-24	PREDICTED: similar to CG6664 CG6664-PA [Tribolium castaneum] gb|EFA03440.1| hypothetical protein TcasGA2_TC013430 [Tribolium castaneum]
2.0_insect_GH93ESX02EFQX0	ref|XP_001952560.1|	5e-24	PREDICTED: similar to AGAP000801-PA, partial [Acyrthosiphon pisum]
2.0_insect_GG3J73P03F6T1V	ref|XP_974681.2|	1e-07	PREDICTED: similar to villin [Tribolium castaneum] gb|EFA03188.1| hypothetical protein TcasGA2_TC013108 [Tribolium castaneum]
2.0_insect_isotig00019	ref|XP_002429480.1|	1e-60	Aquaporin AQPcic, putative [Pediculus humanus corporis] gb|EEB16742.1| Aquaporin AQPcic, putative [Pediculus humanus corporis]
2.0_insect_GH93ESX03HDD2K	ref|XP_002427983.1|	5e-26	glutamine-dependent NAD synthetase, putative [Pediculus humanus corporis] gb|EEB15245.1| glutamine-dependent NAD synthetase, putative [Pediculus humanus corporis]
2.0_insect_GH93ESX02ET1H9	ref|XP_001821637.1|	7e-50	hypothetical protein [Aspergillus oryzae RIB40] ref|XP_002379807.1| GMP synthase [Aspergillus flavus NRRL3357] sp|Q2UFN0.1|GUAA_ASPOR RecName: Full=GMP synthase [glutamine-hydrolyzing]; AltName: Full=Glutamine amidotransferase; AltName: Full=GMP synthetase dbj|BAE59635.1| unnamed protein product [Aspergillus oryzae] gb|EED51031.1| GMP synthase [Aspergillus flavus NRRL3357]
2.0_insect_isotig03294	ref|XP_396480.2|	1e-131	PREDICTED: similar to frayed CG7693-PA, isoform A [Apis mellifera]
2.0_insect_isotig01023	ref|XP_392437.2|	5e-74	PREDICTED: similar to CG9172-PA, isoform A [Apis mellifera]
2.0_insect_GH93ESX03GWBTB	ref|XP_002428662.1|	7e-15	polyhomeotic, putative [Pediculus humanus corporis] gb|EEB15924.1| polyhomeotic, putative [Pediculus humanus corporis]
2.0_insect_isotig06401	ref|XP_972970.1|	5e-19	PREDICTED: similar to cyclin h [Tribolium castaneum] gb|EFA06469.1| hypothetical protein TcasGA2_TC009354 [Tribolium castaneum]
2.0_insect_GH93ESX03F7ECJ	ref|XP_553715.3|	4e-35	AGAP009835-PA [Anopheles gambiae str. PEST] gb|EAL39215.3| AGAP009835-PA [Anopheles gambiae str. PEST]
2.0_insect_GH93ESX01A572V	ref|XP_002187857.1|	6e-11	PREDICTED: piwi-like 1 [Taeniopygia guttata]
2.0_insect_isotig01814	ref|XP_002425513.1|	0	DNA-directed RNA polymerase II 135 kDa polypeptide, putative [Pediculus humanus corporis] gb|EEB12775.1| DNA-directed RNA polymerase II 135 kDa polypeptide, putative [Pediculus humanus corporis]
2.0_insect_GG3J73P03F0FFP	gb|EFB15073.1|	5e-24	hypothetical protein PANDA_006729 [Ailuropoda melanoleuca]
2.0_insect_GH93ESX01ASI8O	ref|XP_393446.1|	2e-47	PREDICTED: similar to CG5451-PA isoform 1 [Apis mellifera]
2.0_insect_GG3J73P03GG4TE	ref|XP_002413940.1|	4e-43	conserved hypothetical protein [Ixodes scapularis] gb|EEC17248.1| conserved hypothetical protein [Ixodes scapularis]
2.0_insect_GG3J73P03HC0UE	ref|XP_001848306.1|	4e-11	caspase-activated nuclease [Culex quinquefasciatus] gb|EDS28031.1| caspase-activated nuclease [Culex quinquefasciatus]
2.0_insect_GG3J73P03FMZXI	ref|XP_002071575.1|	3e-20	GK10057 [Drosophila willistoni] gb|EDW82561.1| GK10057 [Drosophila willistoni]
2.0_insect_GH93ESX02EF0Q0	gb|ACY70474.1|	6e-09	hypothetical protein DVIR88_6g0011 [Drosophila virilis]
2.0_insect_GH93ESX02DWD8H	ref|XP_001599369.1|	4e-17	PREDICTED: similar to sarcalumenin [Nasonia vitripennis]
2.0_insect_GH93ESX01BAWC3	ref|XP_002431437.1|	2e-13	Bromodomain and PHD finger-containing protein, putative [Pediculus humanus corporis] gb|EEB18699.1| Bromodomain and PHD finger-containing protein, putative [Pediculus humanus corporis]
2.0_insect_GH93ESX02DEK8U	ref|XP_001944106.1|	2e-11	PREDICTED: similar to conserved hypothetical protein [Acyrthosiphon pisum]
2.0_insect_GH93ESX03FN3O7	gb|EEZ98890.1|	7e-13	hypothetical protein TcasGA2_TC004505 [Tribolium castaneum]
2.0_insect_GH93ESX01BQHV6	gb|AAL48949.2|	3e-08	RE34768p [Drosophila melanogaster]
2.0_insect_GH93ESX03GUKD7	ref|XP_970931.1|	7e-28	PREDICTED: similar to acylpeptide hydrolase [Tribolium castaneum] gb|EFA09948.1| hypothetical protein TcasGA2_TC012101 [Tribolium castaneum]
2.0_insect_GH93ESX03GMKTU	ref|XP_001944392.1|	2e-35	PREDICTED: similar to CG32138 CG32138-PB [Acyrthosiphon pisum]
2.0_insect_isotig02113	ref|XP_395996.1|	0	PREDICTED: similar to CG3961-PA, isoform A [Apis mellifera]
2.0_insect_GH93ESX03GD97A	ref|XP_001605413.1|	4e-16	PREDICTED: similar to interphase cyctoplasmic foci protein 45 [Nasonia vitripennis]
2.0_insect_GH93ESX02C6JHZ	sp|P41538.1|DIUH_PERAM	9e-15	RecName: Full=Diuretic hormone; Short=DH; AltName: Full=Diuretic peptide; Short=DP gb|AAB25411.1| CRF-related diuretic peptide [Periplaneta americana=cockroaches, Peptide, 46 aa]
2.0_insect_GH93ESX01BGAVK	ref|ZP_02467526.1|	5e-30	polyketide synthase [Burkholderia thailandensis MSMB43]
2.0_insect_isotig00436	ref|NP_001156347.1|	3e-64	ZM-domain protein [Acyrthosiphon pisum]
2.0_insect_GH93ESX02C93Y2	ref|XP_001652613.1|	6e-06	hypothetical protein AaeL_AAEL007259 [Aedes aegypti] ref|XP_001652614.1| hypothetical protein AaeL_AAEL007259 [Aedes aegypti] gb|EAT41058.1| conserved hypothetical protein [Aedes aegypti] gb|EAT41059.1| conserved hypothetical protein [Aedes aegypti]
2.0_insect_GH93ESX01BGK3D	ref|XP_001120383.1|	8e-11	PREDICTED: similar to swiss cheese CG2212-PA, isoform A [Apis mellifera]
2.0_insect_isotig00455	ref|XP_002424649.1|	1e-153	conserved hypothetical protein [Pediculus humanus corporis] gb|EEB11911.1| conserved hypothetical protein [Pediculus humanus corporis]
2.0_insect_GH93ESX01B2DON	ref|XP_973200.2|	4e-20	PREDICTED: similar to Uncharacterized protein KIAA1370 homolog [Tribolium castaneum]
2.0_insect_GH93ESX02ELPNE	ref|XP_002081931.1|	5e-06	GD11288 [Drosophila simulans] gb|EDX07516.1| GD11288 [Drosophila simulans]
2.0_insect_GH93ESX02DDWAQ	ref|XP_001629615.1|	3e-16	predicted protein [Nematostella vectensis] gb|EDO37552.1| predicted protein [Nematostella vectensis]
2.0_insect_GG3J73P03GTQZL	ref|XP_001203272.1|	2e-19	PREDICTED: similar to zinc finger protein [Strongylocentrotus purpuratus] ref|XP_783336.2| PREDICTED: similar to zinc finger protein [Strongylocentrotus purpuratus]
2.0_insect_GG3J73P03GLX2G	gb|AAP81235.1|	3e-65	SecY [Candidatus Portiera aleyrodidarum]
2.0_insect_GG3J73P03FGBNS	ref|XP_001604662.1|	8e-33	PREDICTED: similar to alpha-glucosidase [Nasonia vitripennis]
2.0_insect_GG3J73P03G4ZLN	gb|EFA09698.1|	1e-24	hypothetical protein TcasGA2_TC011830 [Tribolium castaneum]
2.0_insect_GH93ESX02C1SNZ	ref|XP_002425881.1|	4e-16	conserved hypothetical protein [Pediculus humanus corporis] gb|EEB13143.1| conserved hypothetical protein [Pediculus humanus corporis]
2.0_insect_GH93ESX01BCF8U	gb|ACE75420.1|	2e-06	hypothetical protein GIP_L8_0340 [Glyptapanteles indiensis]
2.0_insect_GG3J73P03GNRJB	ref|XP_002405960.1|	3e-12	integrator complex subunit, putative [Ixodes scapularis] gb|EEC10210.1| integrator complex subunit, putative [Ixodes scapularis]
2.0_insect_GH93ESX03GI9AV	ref|XP_001606639.1|	2e-08	PREDICTED: similar to lachesin, putative [Nasonia vitripennis]
2.0_insect_GH93ESX02EF27T	ref|XP_002429296.1|	3e-20	conserved hypothetical protein [Pediculus humanus corporis] gb|EEB16558.1| conserved hypothetical protein [Pediculus humanus corporis]
2.0_insect_isotig01740	ref|XP_001606732.1|	0	PREDICTED: similar to protein-tyrosine phosphatase, non-receptor type nt5 [Nasonia vitripennis]
2.0_insect_GG3J73P03FIMDE	gb|EFA01371.1|	2e-12	hypothetical protein TcasGA2_TC010356 [Tribolium castaneum]
2.0_insect_GG3J73P03GTIRU	ref|XP_002009253.1|	2e-42	GI13937 [Drosophila mojavensis] gb|EDW19729.1| GI13937 [Drosophila mojavensis]
2.0_insect_isotig01807	ref|XP_002430839.1|	0	tyrosine 3-monooxygenase, putative [Pediculus humanus corporis] gb|EEB18101.1| tyrosine 3-monooxygenase, putative [Pediculus humanus corporis]
2.0_insect_GH93ESX02DCU8B	emb|CAN67449.1|	4e-11	hypothetical protein [Vitis vinifera]
2.0_insect_GH93ESX02DVL5B	ref|XP_001948886.1|	5e-17	PREDICTED: similar to conserved hypothetical protein [Acyrthosiphon pisum]
2.0_insect_GG3J73P03G3MX5	ref|XP_001848066.1|	1e-43	glutaminase [Culex quinquefasciatus] gb|EDS27559.1| glutaminase [Culex quinquefasciatus]
2.0_insect_GH93ESX02EJJ2F	ref|XP_002050690.1|	1e-15	GJ20070 [Drosophila virilis] gb|EDW61883.1| GJ20070 [Drosophila virilis]
2.0_insect_GH93ESX02DIJGB	ref|ZP_06688058.1|	2e-30	lipoprotein ABC superfamily ATP binding cassette transporter, ABC protein [Achromobacter piechaudii ATCC 43553] gb|EFF75021.1| lipoprotein ABC superfamily ATP binding cassette transporter, ABC protein [Achromobacter piechaudii ATCC 43553]
2.0_insect_GG3J73P03FLNB1	ref|YP_001562593.1|	7e-76	bifunctional phosphoribosylaminoimidazolecarboxamide formyltransferase/IMP cyclohydrolase [Delftia acidovorans SPH-1] gb|ABX34208.1| phosphoribosylaminoimidazolecarboxamide formyltransferase/IMP cyclohydrolase [Delftia acidovorans SPH-1]
2.0_insect_isotig03189	ref|XP_973863.1|	1e-39	PREDICTED: similar to AGAP002913-PA [Tribolium castaneum]
2.0_insect_GG3J73P03GXZJK	ref|XP_002431932.1|	3e-20	conserved hypothetical protein [Pediculus humanus corporis] gb|EEB19194.1| conserved hypothetical protein [Pediculus humanus corporis]
2.0_insect_GH93ESX02DEDFF	ref|XP_001537293.1|	3e-09	hypothetical protein HCAG_07602 [Ajellomyces capsulatus NAm1] gb|EDN11149.1| hypothetical protein HCAG_07602 [Ajellomyces capsulatus NAm1]
2.0_insect_isotig04834	ref|XP_970365.2|	3e-26	PREDICTED: similar to CG10673 CG10673-PA [Tribolium castaneum]
2.0_insect_GG3J73P03GQBNV	ref|XP_001553570.1|	2e-76	14-3-3 protein [Botryotinia fuckeliana B05.10] gb|EDN28027.1| 14-3-3 protein [Botryotinia fuckeliana B05.10]
2.0_insect_GG3J73P03F9GHM	ref|XP_001603324.1|	8e-06	PREDICTED: similar to protein phosphatase-5 [Nasonia vitripennis]
2.0_insect_GH93ESX02D22YR	dbj|BAH71077.1|	4e-50	ACYPI004192 [Acyrthosiphon pisum]
2.0_insect_isotig05596	gb|ACF74975.2|	5e-71	70 kDa heat shock protein [Trialeurodes vaporariorum]
2.0_insect_GH93ESX03GP3HQ	ref|XP_002122712.1|	7e-37	PREDICTED: similar to LOC496249 protein [Ciona intestinalis]
2.0_insect_isotig04303	dbj|BAH71397.1|	2e-71	ACYPI005456 [Acyrthosiphon pisum]
2.0_insect_isotig00179	gb|ABI63548.1|	1e-163	receptor for activated protein kinase C-like [Blattella germanica]
2.0_insect_GG3J73P03F2CFJ	ref|XP_002118434.1|	5e-08	predicted protein [Trichoplax adhaerens] gb|EDV19080.1| predicted protein [Trichoplax adhaerens]
2.0_insect_GG3J73P03F9PXQ	ref|XP_002194103.1|	6e-08	PREDICTED: similar to Leucine-rich repeat-containing G protein-coupled receptor 4 precursor [Taeniopygia guttata]
2.0_insect_GG3J73P03GE5OS	ref|XP_001842339.1|	5e-11	sulfotransferase [Culex quinquefasciatus] gb|EDS42772.1| sulfotransferase [Culex quinquefasciatus]
2.0_insect_GH93ESX01A92UZ	ref|XP_001946771.1|	3e-28	PREDICTED: hypothetical protein [Acyrthosiphon pisum]
2.0_insect_GH93ESX03FMBJD	gb|EEF09182.1|	1e-65	predicted protein [Populus trichocarpa]
2.0_insect_GG3J73P03FYODD	ref|XP_001603869.1|	6e-35	PREDICTED: similar to dynactin P62 subunit [Nasonia vitripennis]
2.0_insect_isotig00696	ref|XP_625238.1|	4e-15	PREDICTED: hypothetical protein isoform 1 [Apis mellifera] ref|XP_625239.1| PREDICTED: hypothetical protein isoform 2 [Apis mellifera]
2.0_insect_GH93ESX03F9Z10	ref|XP_001604698.1|	4e-11	PREDICTED: hypothetical protein [Nasonia vitripennis]
2.0_insect_GG3J73P03G90QR	ref|YP_001566197.1|	7e-34	PIG3 family NAD(P)H quinone oxidoreductase [Delftia acidovorans SPH-1] gb|ABX37812.1| NAD(P)H quinone oxidoreductase, PIG3 family [Delftia acidovorans SPH-1]
2.0_insect_GG3J73P03GBCCT	ref|ZP_06641551.1|	5e-65	glucosamine-6-phosphate deaminase [Serratia odorifera DSM 4582] gb|EFE93454.1| glucosamine-6-phosphate deaminase [Serratia odorifera DSM 4582]
2.0_insect_GG3J73P03G8F3K	ref|XP_001606324.1|	7e-18	PREDICTED: similar to conserved hypothetical protein [Nasonia vitripennis]
2.0_insect_GG3J73P03F6T1O	ref|XP_002428413.1|	5e-27	membrane-bound transcription factor site 1 protease precursor, putative [Pediculus humanus corporis] gb|EEB15675.1| membrane-bound transcription factor site 1 protease precursor, putative [Pediculus humanus corporis]
2.0_insect_GH93ESX02EF5JJ	ref|ZP_06070558.1|	9e-37	II DNA/RNA helicase [Acinetobacter lwoffii SH145] gb|EEY88926.1| II DNA/RNA helicase [Acinetobacter lwoffii SH145]
2.0_insect_GH93ESX03F3RHQ	ref|XP_001585408.1|	2e-42	conserved hypothetical protein [Sclerotinia sclerotiorum 1980] gb|EDN98788.1| conserved hypothetical protein [Sclerotinia sclerotiorum 1980]
2.0_insect_GG3J73P03FGZJM	ref|ZP_05133439.1|	8e-94	catalase [Stenotrophomonas sp. SKA14] gb|EED37500.1| catalase [Stenotrophomonas sp. SKA14]
2.0_insect_GH93ESX03F83GD	gb|ABW96356.1|	5e-82	UDP-glucose pyrophosphorylase [Phoma herbarum]
2.0_insect_GH93ESX03FY29I	ref|XP_969531.1|	2e-19	PREDICTED: similar to p270 [Tribolium castaneum] gb|EEZ97866.1| hypothetical protein TcasGA2_TC000238 [Tribolium castaneum]
2.0_insect_isotig00882	ref|XP_393153.3|	1e-175	PREDICTED: similar to CAP CG18408-PC, isoform C [Apis mellifera]
2.0_insect_GH93ESX01A3PCX	ref|XP_002432188.1|	6e-25	Ephrin type-B receptor 2 precursor, putative [Pediculus humanus corporis] gb|EEB19450.1| Ephrin type-B receptor 2 precursor, putative [Pediculus humanus corporis]
2.0_insect_GH93ESX02EAOST	ref|XP_002486096.1|	2e-33	40S ribosomal protein S27, putative [Talaromyces stipitatus ATCC 10500] gb|EED13858.1| 40S ribosomal protein S27, putative [Talaromyces stipitatus ATCC 10500]
2.0_insect_GG3J73P03F6V06	ref|XP_625172.2|	1e-60	PREDICTED: similar to Mediator complex subunit 14 CG12031-PA, isoform A [Apis mellifera]
2.0_insect_GH93ESX03FSHUR	ref|XP_393655.3|	8e-35	PREDICTED: similar to jitterbug CG30092-PD, isoform D [Apis mellifera]
2.0_insect_GH93ESX03GJ8ZL	ref|XP_391952.3|	1e-07	PREDICTED: similar to CG14446-PA [Apis mellifera]
2.0_insect_GH93ESX01A6QEE	ref|XP_002428961.1|	7e-18	tubulin-specific chaperone D, putative [Pediculus humanus corporis] gb|EEB16223.1| tubulin-specific chaperone D, putative [Pediculus humanus corporis]
2.0_insect_GH93ESX02ET3CP	gb|ABP48077.1|	4e-19	putative gag-pol protein [Drosophila ananassae]
2.0_insect_GH93ESX02DS4CY	ref|XP_001606853.1|	5e-11	PREDICTED: similar to LD15947p [Nasonia vitripennis]
2.0_insect_GH93ESX01BC34C	gb|EFA11080.1|	8e-24	hypothetical protein TcasGA2_TC004676 [Tribolium castaneum]
2.0_insect_GH93ESX02CXOAV	ref|XP_002428141.1|	4e-20	Homeobox protein CHOX-E, putative [Pediculus humanus corporis] gb|EEB15403.1| Homeobox protein CHOX-E, putative [Pediculus humanus corporis]
2.0_insect_GH93ESX03F7F8L	ref|ZP_06069763.1|	7e-31	3-deoxy-7-phosphoheptulonate synthase [Acinetobacter lwoffii SH145] gb|EEY89807.1| 3-deoxy-7-phosphoheptulonate synthase [Acinetobacter lwoffii SH145]
2.0_insect_GG3J73P03FNPEY	ref|XP_970236.1|	3e-07	PREDICTED: similar to vasodilator-stimulated phosphoprotein [Tribolium castaneum] gb|EEZ99735.1| hypothetical protein TcasGA2_TC002504 [Tribolium castaneum]
2.0_insect_GH93ESX02D0ZTI	ref|XP_001992945.1|	7e-18	GH13362 [Drosophila grimshawi] gb|EDV98870.1| GH13362 [Drosophila grimshawi]
2.0_insect_GH93ESX02EOLKS	ref|XP_001944872.1|	8e-35	PREDICTED: similar to AGAP001102-PA [Acyrthosiphon pisum]
2.0_insect_isotig00537	ref|XP_002102356.1|	2e-22	GD19865 [Drosophila simulans] gb|EDX11859.1| GD19865 [Drosophila simulans]
2.0_insect_GH93ESX02C6J7K	ref|YP_001561215.1|	5e-47	amidase [Delftia acidovorans SPH-1] gb|ABX32830.1| Amidase [Delftia acidovorans SPH-1]
2.0_insect_GG3J73P03FF0QG	ref|NP_001165865.1|	6e-41	synaptotagmin 1 [Nasonia vitripennis]
2.0_insect_GH93ESX03GANWL	ref|XP_310152.4|	5e-21	AGAP009539-PA [Anopheles gambiae str. PEST] gb|EAA05843.4| AGAP009539-PA [Anopheles gambiae str. PEST]
2.0_insect_GH93ESX02DE7CO	ref|XP_002430799.1|	1e-09	tyrosine-protein kinase transmembrane receptor ROR1 precursor, putative [Pediculus humanus corporis] gb|EEB18061.1| tyrosine-protein kinase transmembrane receptor ROR1 precursor, putative [Pediculus humanus corporis]
2.0_insect_GH93ESX02EF6KH	dbj|BAI83421.1|	1e-10	sugar transporter 7 [Nilaparvata lugens]
2.0_insect_isotig02681	ref|XP_001947706.1|	9e-57	PREDICTED: similar to Putative pyridoxamine 5-phosphate oxidase, partial [Acyrthosiphon pisum]
2.0_insect_isotig05876	ref|XP_001952640.1|	2e-27	PREDICTED: similar to AGAP007483-PA [Acyrthosiphon pisum]
2.0_insect_GH93ESX03G9AV1	ref|YP_003230904.1|	8e-83	lysine tRNA synthetase LysS, constitutive [Escherichia coli O26:H11 str. 11368] dbj|BAI27164.1| lysine tRNA synthetase LysS, constitutive [Escherichia coli O26:H11 str. 11368]
2.0_insect_GH93ESX02DM0U8	ref|XP_001948171.1|	7e-10	PREDICTED: similar to CG31886 CG31886-PB [Acyrthosiphon pisum]
2.0_insect_isotig03713	ref|XP_001600879.1|	1e-116	PREDICTED: similar to septin [Nasonia vitripennis]
2.0_insect_isotig00533	ref|XP_001602429.1|	2e-79	PREDICTED: similar to abc transporter [Nasonia vitripennis]
2.0_insect_GH93ESX03HCA5X	ref|XP_001948703.1|	1e-16	PREDICTED: similar to transposase domain-containing protein, partial [Acyrthosiphon pisum]
2.0_insect_isotig03250	ref|XP_394741.3|	4e-72	PREDICTED: similar to Ets at 97D CG6338-PA [Apis mellifera]
2.0_insect_GH93ESX03F72RV	ref|XP_002429272.1|	1e-25	G-protein signaling modulator, putative [Pediculus humanus corporis] gb|EEB16534.1| G-protein signaling modulator, putative [Pediculus humanus corporis]
2.0_insect_GG3J73P03GHQZX	ref|XP_001604363.1|	2e-12	PREDICTED: similar to endomembrane protein emp70 [Nasonia vitripennis]
2.0_insect_GH93ESX03F168K	ref|XP_001489136.1|	6e-06	PREDICTED: zinc finger protein 648 [Equus caballus]
2.0_insect_GH93ESX02DACIG	ref|XP_556301.3|	4e-52	AGAP005655-PA [Anopheles gambiae str. PEST] gb|EAL39880.3| AGAP005655-PA [Anopheles gambiae str. PEST]
2.0_insect_GG3J73P03GE0E9	ref|XP_001843332.1|	4e-20	colmedin [Culex quinquefasciatus] gb|EDS32195.1| colmedin [Culex quinquefasciatus]
2.0_insect_GG3J73P03FRY39	ref|XP_001602980.1|	7e-07	PREDICTED: similar to conserved hypothetical protein [Nasonia vitripennis]
2.0_insect_GG3J73P03GCJE9	ref|XP_002431887.1|	1e-06	DNA double-strand break repair Rad50 ATPase, putative [Pediculus humanus corporis] gb|EEB19149.1| DNA double-strand break repair Rad50 ATPase, putative [Pediculus humanus corporis]
2.0_insect_GG3J73P03G1RGO	ref|XP_601500.4|	3e-10	PREDICTED: zinc finger protein 341 [Bos taurus]
2.0_insect_GH93ESX02D1ROD	ref|YP_001566279.1|	3e-82	protease Do [Delftia acidovorans SPH-1] gb|ABX37894.1| protease Do [Delftia acidovorans SPH-1]
2.0_insect_GH93ESX01AQ9V7	ref|XP_001948845.1|	4e-28	PREDICTED: similar to Graf CG8948-PA [Acyrthosiphon pisum]
2.0_insect_GH93ESX03GLS7L	ref|XP_002072471.1|	6e-27	GK18829 [Drosophila willistoni] gb|EDW83457.1| GK18829 [Drosophila willistoni]
2.0_insect_GH93ESX03FZIFI	ref|NP_998504.1|	2e-24	palmitoyl-protein thioesterase 1 [Danio rerio] gb|AAH53174.1| Palmitoyl-protein thioesterase 1 (ceroid-lipofuscinosis, neuronal 1, infantile) [Danio rerio]
2.0_insect_GG3J73P03G74CW	ref|NP_001164113.1|	1e-42	cap-n-collar [Tribolium castaneum]
2.0_insect_isotig02786	ref|XP_969947.2|	4e-67	PREDICTED: similar to cuticular protein 144 (AGAP006369-PA) [Tribolium castaneum] gb|EFA04516.1| hypothetical protein TcasGA2_TC016311 [Tribolium castaneum]
2.0_insect_GG3J73P03FGCEC	ref|XP_001860326.1|	4e-37	conserved hypothetical protein [Culex quinquefasciatus] gb|EDS35322.1| conserved hypothetical protein [Culex quinquefasciatus]
2.0_insect_GH93ESX03FQ93G	ref|XP_001602552.1|	9e-15	PREDICTED: similar to CG3973-PA [Nasonia vitripennis]
2.0_insect_isotig06238	ref|XP_002413557.1|	1e-33	hypothetical protein IscW_ISCW012987 [Ixodes scapularis] gb|EEC16865.1| hypothetical protein IscW_ISCW012987 [Ixodes scapularis]
2.0_insect_GG3J73P03G0QLH	ref|XP_002078605.1|	6e-30	GD23513 [Drosophila simulans] gb|EDX04190.1| GD23513 [Drosophila simulans]
2.0_insect_isotig01131	gb|EFA10920.1|	4e-92	hypothetical protein TcasGA2_TC001746 [Tribolium castaneum]
2.0_insect_GH93ESX03G0M1F	ref|XP_002592334.1|	4e-17	hypothetical protein BRAFLDRAFT_285333 [Branchiostoma floridae] gb|EEN48345.1| hypothetical protein BRAFLDRAFT_285333 [Branchiostoma floridae]
2.0_insect_isotig02265	gb|EFA09643.1|	1e-69	hypothetical protein TcasGA2_TC011768 [Tribolium castaneum]
2.0_insect_isotig05475	ref|XP_001600424.1|	4e-15	PREDICTED: similar to RNA-binding protein 26 (RNA-binding motif protein 26) [Nasonia vitripennis]
2.0_insect_isotig04696	ref|XP_002423562.1|	3e-29	conserved hypothetical protein [Pediculus humanus corporis] gb|EEB10824.1| conserved hypothetical protein [Pediculus humanus corporis]
2.0_insect_GH93ESX02C3YXY	ref|YP_002948042.1|	2e-47	beta-lactamase [Variovorax paradoxus S110] gb|ACS22776.1| beta-lactamase [Variovorax paradoxus S110]
2.0_insect_isotig06356	gb|EFA00358.1|	1e-12	hypothetical protein TcasGA2_TC003200 [Tribolium castaneum]
2.0_insect_GH93ESX01AO5N6	gb|ABQ18257.1|	7e-16	unknown [Lygus lineolaris]
2.0_insect_GH93ESX03GXMNW	ref|XP_002431488.1|	2e-47	conserved hypothetical protein [Pediculus humanus corporis] gb|EEB18750.1| conserved hypothetical protein [Pediculus humanus corporis]
2.0_insect_GG3J73P03F7KMQ	ref|XP_001946947.1|	8e-19	PREDICTED: hypothetical protein, partial [Acyrthosiphon pisum]
2.0_insect_isotig06283	ref|XP_002429512.1|	3e-46	protein NUF1, putative [Pediculus humanus corporis] gb|EEB16774.1| protein NUF1, putative [Pediculus humanus corporis]
2.0_insect_isotig05432	ref|NP_001128673.1|	6e-11	cathepsin L like protein [Bombyx mori] dbj|BAG70408.1| cathepsin L like protein [Bombyx mori]
2.0_insect_GH93ESX01CB8CQ	gb|EFA00580.1|	4e-20	hypothetical protein TcasGA2_TC003450 [Tribolium castaneum]
2.0_insect_isotig00619	sp|Q7Z1B8.1|S61G1_GRYOR	5e-18	RecName: Full=Protein transport protein Sec61 subunit gamma gb|AAP47228.1| Sec61p gamma subunit [Gryllotalpa orientalis]
2.0_insect_isotig06020	ref|XP_968085.1|	7e-53	PREDICTED: similar to XPA-binding protein 2 [Tribolium castaneum]
2.0_insect_GG3J73P03F82NJ	ref|XP_001944418.1|	2e-26	PREDICTED: similar to CG6006 CG6006-PC [Acyrthosiphon pisum]
2.0_insect_GG3J73P03FQ1LB	ref|XP_002432847.1|	1e-11	valacyclovir hydrolase, putative [Pediculus humanus corporis] gb|EEB20109.1| valacyclovir hydrolase, putative [Pediculus humanus corporis]
2.0_insect_GH93ESX03FY9VZ	ref|XP_394328.3|	8e-25	PREDICTED: similar to mammalian FE65 Homolog family member (feh-1) [Apis mellifera]
2.0_insect_GH93ESX01A8R6K	gb|ADF43071.1|	3e-10	cytochrome oxidase subunit I [Mesenchytraeus pelicensis]
2.0_insect_GG3J73P03GYFBA	ref|YP_001563999.1|	7e-63	ABC transporter related [Delftia acidovorans SPH-1] gb|ABX35614.1| ABC transporter related [Delftia acidovorans SPH-1]
2.0_insect_GH93ESX02C7L0D	ref|XP_001946152.1|	4e-24	PREDICTED: similar to AGAP004892-PA [Acyrthosiphon pisum]
2.0_insect_GG3J73P03FJPX0	ref|XP_002432671.1|	2e-63	ankyrin-1, putative [Pediculus humanus corporis] gb|EEB19933.1| ankyrin-1, putative [Pediculus humanus corporis]
2.0_insect_GG3J73P03G4CJ9	ref|YP_001566977.1|	7e-51	pyruvate carboxyltransferase [Delftia acidovorans SPH-1] gb|ABX38592.1| pyruvate carboxyltransferase [Delftia acidovorans SPH-1]
2.0_insect_GH93ESX03FTE7W	ref|XP_623754.1|	3e-16	PREDICTED: similar to CG2095-PA [Apis mellifera]
2.0_insect_isotig00466	gb|ABM55580.1|	2e-32	OS-D-like protein [Maconellicoccus hirsutus]
2.0_insect_GH93ESX01AFXK0	ref|XP_002609556.1|	4e-26	hypothetical protein BRAFLDRAFT_285686 [Branchiostoma floridae] gb|EEN65566.1| hypothetical protein BRAFLDRAFT_285686 [Branchiostoma floridae]
2.0_insect_GH93ESX02EJHSU	ref|XP_002422893.1|	4e-41	vacuolar amino acid transporter, putative [Pediculus humanus corporis] gb|EEB10155.1| vacuolar amino acid transporter, putative [Pediculus humanus corporis]
2.0_insect_isotig00218	ref|NP_001072159.1|	1e-83	ribosomal protein L7a [Xenopus (Silurana) tropicalis] gb|AAI18909.1| hypothetical protein LOC447981 [Xenopus (Silurana) tropicalis]
2.0_insect_GH93ESX02C5T0V	ref|XP_001945624.1|	7e-23	PREDICTED: similar to CG14967 CG14967-PA [Acyrthosiphon pisum]
2.0_insect_GH93ESX02D8YPD	ref|XP_001943738.1|	1e-29	PREDICTED: similar to MGC83083 protein [Acyrthosiphon pisum]
2.0_insect_GH93ESX03FO12O	ref|XP_002423946.1|	1e-15	protein halfway, putative [Pediculus humanus corporis] gb|EEB11208.1| protein halfway, putative [Pediculus humanus corporis]
2.0_insect_GH93ESX01BE32Z	ref|XP_002426877.1|	1e-16	conserved hypothetical protein [Pediculus humanus corporis] gb|EEB14139.1| conserved hypothetical protein [Pediculus humanus corporis]
2.0_insect_isotig06652	gb|EFA09415.1|	2e-14	hypothetical protein TcasGA2_TC005217 [Tribolium castaneum]
2.0_insect_isotig05227	gb|EEZ98143.1|	8e-82	hypothetical protein TcasGA2_TC000568 [Tribolium castaneum]
2.0_insect_isotig04278	ref|NP_001155376.1|	7e-14	hypothetical protein LOC100158819 [Acyrthosiphon pisum] dbj|BAH71808.1| ACYPI000245 [Acyrthosiphon pisum]
2.0_insect_GH93ESX03FXP00	ref|XP_001848966.1|	4e-21	scarlet [Culex quinquefasciatus] gb|EDS29449.1| scarlet [Culex quinquefasciatus]
2.0_insect_isotig05287	ref|YP_001250048.1|	1e-06	transmembrane Tfp pilus assembly protein FimV [Legionella pneumophila str. Corby] gb|ABQ54702.1| transmembrane Tfp pilus assembly protein FimV (twitching motility) [Legionella pneumophila str. Corby]
2.0_insect_GH93ESX02CWR9C	gb|EFA08493.1|	7e-13	hypothetical protein TcasGA2_TC006145 [Tribolium castaneum]
2.0_insect_isotig06050	ref|XP_002427979.1|	3e-21	conserved hypothetical protein [Pediculus humanus corporis] gb|EEB15241.1| conserved hypothetical protein [Pediculus humanus corporis]
2.0_insect_isotig05640	ref|XP_002432410.1|	2e-40	conserved hypothetical protein [Pediculus humanus corporis] gb|EEB19672.1| conserved hypothetical protein [Pediculus humanus corporis]
2.0_insect_GG3J73P03GDBUY	ref|YP_002029041.1|	3e-70	ABC transporter related [Stenotrophomonas maltophilia R551-3] gb|ACF52358.1| ABC transporter related [Stenotrophomonas maltophilia R551-3]
2.0_insect_isotig01881	ref|XP_001811696.1|	1e-154	PREDICTED: similar to sex-determining protein fem-1 [Tribolium castaneum] gb|EEZ97928.1| hypothetical protein TcasGA2_TC000315 [Tribolium castaneum]
2.0_insect_GH93ESX03G4WI1	ref|XP_001944418.1|	8e-27	PREDICTED: similar to CG6006 CG6006-PC [Acyrthosiphon pisum]
2.0_insect_GH93ESX02EDT7A	ref|XP_001915858.1|	4e-06	PREDICTED: similar to histone mRNA 3 end-specific exonuclease [Equus caballus]
2.0_insect_isotig04522	ref|XP_002432190.1|	8e-69	ATP-dependent RNA helicase Ddx1, putative [Pediculus humanus corporis] gb|EEB19452.1| ATP-dependent RNA helicase Ddx1, putative [Pediculus humanus corporis]
2.0_insect_isotig01643	ref|XP_317400.2|	3e-31	AGAP008059-PA [Anopheles gambiae str. PEST] gb|EAA12591.2| AGAP008059-PA [Anopheles gambiae str. PEST]
2.0_insect_GH93ESX03HFZCF	ref|XP_002426248.1|	3e-33	regulator of nonsense transcripts, putative [Pediculus humanus corporis] gb|EEB13510.1| regulator of nonsense transcripts, putative [Pediculus humanus corporis]
2.0_insect_GH93ESX03GMHY4	ref|XP_001950161.1|	4e-49	PREDICTED: similar to AGAP004487-PA [Acyrthosiphon pisum]
2.0_insect_isotig02880	sp|Q26474.1|LACH_SCHAM	2e-94	RecName: Full=Lachesin; Flags: Precursor gb|AAC37185.1| lachesin [Schistocerca americana]
2.0_insect_GG3J73P03GU2VS	ref|XP_001945892.1|	3e-44	PREDICTED: similar to wurst CG9089-PA [Acyrthosiphon pisum]
2.0_insect_GH93ESX01A3QDL	ref|XP_002422834.1|	5e-22	WD-repeat protein, putative [Pediculus humanus corporis] gb|EEB10096.1| WD-repeat protein, putative [Pediculus humanus corporis]
2.0_insect_GG3J73P03FZXGB	ref|XP_393282.3|	4e-06	PREDICTED: similar to CG6995-PA, isoform A [Apis mellifera]
2.0_insect_GH93ESX02DTNA2	ref|XP_690133.3|	6e-15	PREDICTED: zinc finger protein 345-like, partial [Danio rerio]
2.0_insect_isotig02968	ref|XP_001654772.1|	7e-63	superoxide dismutase [Aedes aegypti] ref|XP_001661702.1| superoxide dismutase [Aedes aegypti] gb|ABF18094.1| Cu2+/Zn2+ superoxide dismutase [Aedes aegypti] gb|EAT36424.1| superoxide dismutase [Aedes aegypti] gb|EAT48702.1| superoxide dismutase [Aedes aegypti]
2.0_insect_GH93ESX02C3GMW	ref|XP_001944548.1|	9e-21	PREDICTED: similar to conserved hypothetical protein [Acyrthosiphon pisum]
2.0_insect_GH93ESX01A8XPG	ref|XP_002401925.1|	8e-17	cAMP-dependent protein kinase type I-beta regulatory subunit, putative [Ixodes scapularis] gb|EEC02880.1| cAMP-dependent protein kinase type I-beta regulatory subunit, putative [Ixodes scapularis]
2.0_insect_isotig02479	ref|XP_533725.2|	1e-45	PREDICTED: similar to acyl-Coenzyme A dehydrogenase family, member 9 isoform 1 [Canis familiaris]
2.0_insect_GH93ESX02D80PG	ref|XP_001987656.1|	2e-31	GH22039 [Drosophila grimshawi] gb|EDW02523.1| GH22039 [Drosophila grimshawi]
2.0_insect_GH93ESX02C4NQK	ref|XP_969531.1|	2e-19	PREDICTED: similar to p270 [Tribolium castaneum] gb|EEZ97866.1| hypothetical protein TcasGA2_TC000238 [Tribolium castaneum]
2.0_insect_GG3J73P03FPFLV	ref|XP_001943485.1|	1e-41	PREDICTED: similar to SD27140p [Acyrthosiphon pisum]
2.0_insect_GH93ESX03GMVS7	ref|NP_001091773.1|	1e-19	SCP-related protein [Bombyx mori] gb|ABG76067.1| SCP-related protein [Bombyx mori]
2.0_insect_GH93ESX01BJ846	gb|ACQ75402.1|	6e-51	cytochrome c oxidase subunit I [Homo sapiens]
2.0_insect_GG3J73P03FMECH	gb|ABD98746.1|	1e-51	Rieske iron-sulfur protein 1 [Graphocephala atropunctata]
2.0_insect_GH93ESX03G6ROC	ref|YP_001563145.1|	3e-56	gamma-glutamyltransferase [Delftia acidovorans SPH-1] gb|ABX34760.1| gamma-glutamyltransferase [Delftia acidovorans SPH-1]
2.0_insect_GH93ESX03HEPTI	ref|XP_002580099.1|	1e-08	protein phosphatase-5 [Schistosoma mansoni] emb|CAZ36338.1| protein phosphatase-5, putative [Schistosoma mansoni]
2.0_insect_isotig05395	ref|XP_002065134.1|	2e-10	GK15292 [Drosophila willistoni] gb|EDW76120.1| GK15292 [Drosophila willistoni]
2.0_insect_isotig00109	gb|ABG81985.1|	4e-46	putative fatty acid binding protein [Diaphorina citri]
2.0_insect_GH93ESX02D2AJQ	ref|XP_001802917.1|	8e-33	hypothetical protein SNOG_12697 [Phaeosphaeria nodorum SN15] gb|EAT79995.1| hypothetical protein SNOG_12697 [Phaeosphaeria nodorum SN15]
2.0_insect_isotig01207	ref|YP_086806.1|	4e-63	NADH dehydrogenase subunit 5 [Bemisia tabaci] gb|AAU14197.1| NADH dehydrogenase subunit 5 [Bemisia tabaci]
2.0_insect_GH93ESX03FGLGW	dbj|BAH71921.1|	4e-34	ACYPI001614 [Acyrthosiphon pisum]
2.0_insect_GH93ESX03GL7M9	ref|XP_001809963.1|	1e-06	PREDICTED: similar to BEL12_AG transposon polyprotein [Tribolium castaneum] gb|EFA13455.1| hypothetical protein TcasGA2_TC010686 [Tribolium castaneum]
2.0_insect_GH93ESX02EC63C	ref|XP_002431893.1|	5e-13	conserved hypothetical protein [Pediculus humanus corporis] gb|EEB19155.1| conserved hypothetical protein [Pediculus humanus corporis]
2.0_insect_isotig03092	ref|XP_624304.1|	1e-74	PREDICTED: similar to CG1707-PA [Apis mellifera]
2.0_insect_GH93ESX01BI6L8	gb|ADB24036.1|	3e-17	myocyte enhancer factor 2 isoform A [Polyrhachis vicina] gb|ADB24037.1| myocyte enhancer factor 2 isoform B [Polyrhachis vicina]
2.0_insect_GH93ESX03G0KTL	ref|XP_001949876.1|	9e-07	PREDICTED: similar to Tigger transposable element-derived protein 6, partial [Acyrthosiphon pisum]
2.0_insect_GH93ESX02DE2U9	ref|XP_002425733.1|	7e-63	Paired box protein Pax-6, putative [Pediculus humanus corporis] gb|EEB12995.1| Paired box protein Pax-6, putative [Pediculus humanus corporis]
2.0_insect_isotig01886	ref|XP_001861875.1|	0	26S protease regulatory subunit 4 [Culex quinquefasciatus] gb|EDS36214.1| 26S protease regulatory subunit 4 [Culex quinquefasciatus]
2.0_insect_GG3J73P03GLNN3	ref|XP_001948087.1|	3e-37	PREDICTED: similar to GA10464-PA [Acyrthosiphon pisum]
2.0_insect_GG3J73P03G0TEX	ref|XP_001948685.1|	1e-93	PREDICTED: similar to tubulin alpha chain [Acyrthosiphon pisum]
2.0_insect_GH93ESX02DOWJJ	ref|XP_967772.1|	1e-24	PREDICTED: similar to MUS81 endonuclease homolog (yeast) [Tribolium castaneum] gb|EEZ99114.1| hypothetical protein TcasGA2_TC005007 [Tribolium castaneum]
2.0_insect_GG3J73P03FGZ45	sp|Q6QDC9.1|TBB_MYCGR	1e-85	RecName: Full=Tubulin beta chain; AltName: Full=Beta-tubulin gb|AAS55060.1| beta-tubulin [Mycosphaerella graminicola]
2.0_insect_GH93ESX03HA18V	ref|XP_002108135.1|	1e-25	hypothetical protein TRIADDRAFT_52300 [Trichoplax adhaerens] gb|EDV28933.1| hypothetical protein TRIADDRAFT_52300 [Trichoplax adhaerens]
2.0_insect_GH93ESX02EI2KX	ref|XP_001123132.1|	2e-19	PREDICTED: similar to CG6608-PA, isoform A [Apis mellifera]
2.0_insect_isotig05921	ref|XP_001605369.1|	2e-25	PREDICTED: similar to laccase 1 [Nasonia vitripennis]
2.0_insect_GG3J73P03F28EF	ref|XP_001810599.1|	2e-18	PREDICTED: similar to pol polyprotein [Tribolium castaneum]
2.0_insect_GH93ESX02EWSTN	ref|XP_393445.2|	2e-07	PREDICTED: similar to thioredoxin peroxidase 1 CG1633-PA, isoform A isoform 1 [Apis mellifera]
2.0_insect_GH93ESX02DRICT	ref|XP_001944438.1|	7e-13	PREDICTED: similar to predicted protein [Acyrthosiphon pisum]
2.0_insect_GH93ESX01BUOXV	ref|XP_002428899.1|	4e-23	ATP-binding cassette transporter, putative [Pediculus humanus corporis] gb|EEB16161.1| ATP-binding cassette transporter, putative [Pediculus humanus corporis]
2.0_insect_GH93ESX03F6G0M	ref|XP_001184346.1|	2e-13	PREDICTED: similar to MGC84630 protein, partial [Strongylocentrotus purpuratus]
2.0_insect_isotig02927	ref|XP_393166.2|	4e-34	PREDICTED: similar to Putative proteasome inhibitor [Apis mellifera]
2.0_insect_GH93ESX03G1CIH	ref|XP_967493.1|	2e-30	PREDICTED: similar to syntaxin-like protein [Tribolium castaneum]
2.0_insect_GH93ESX01AJRTR	gb|EFA03442.1|	5e-24	hypothetical protein TcasGA2_TC013432 [Tribolium castaneum]
2.0_insect_GG3J73P03FX08R	ref|XP_001601096.1|	3e-21	PREDICTED: similar to B lymphoma Mo-MLV insertion region (mouse) [Nasonia vitripennis]
2.0_insect_isotig04964	ref|XP_002428491.1|	1e-08	hepatoma up-regulated protein, putative [Pediculus humanus corporis] gb|EEB15753.1| hepatoma up-regulated protein, putative [Pediculus humanus corporis]
2.0_insect_GH93ESX01ASA7R	ref|XP_001849935.1|	2e-08	conserved hypothetical protein [Culex quinquefasciatus] gb|EDS31072.1| conserved hypothetical protein [Culex quinquefasciatus]
2.0_insect_GH93ESX03GSWTF	ref|XP_001945978.1|	1e-33	PREDICTED: similar to AGAP001319-PA [Acyrthosiphon pisum]
2.0_insect_GH93ESX01CDNKN	ref|XP_791711.1|	1e-07	PREDICTED: similar to putative reverse transcriptase, partial [Strongylocentrotus purpuratus] ref|XP_001203743.1| PREDICTED: similar to putative reverse transcriptase, partial [Strongylocentrotus purpuratus]
2.0_insect_GH93ESX02EHURU	ref|XP_002428185.1|	1e-11	diaphanous, putative [Pediculus humanus corporis] gb|EEB15447.1| diaphanous, putative [Pediculus humanus corporis]
2.0_insect_GH93ESX02DAFLS	ref|XP_002110572.1|	2e-07	hypothetical protein TRIADDRAFT_54713 [Trichoplax adhaerens] gb|EDV26576.1| hypothetical protein TRIADDRAFT_54713 [Trichoplax adhaerens]
2.0_insect_GG3J73P03FQW6T	gb|EFA08821.1|	1e-11	hypothetical protein TcasGA2_TC006517 [Tribolium castaneum]
2.0_insect_GG3J73P03FM9NU	ref|XP_624997.2|	9e-10	PREDICTED: similar to CG1513-PA [Apis mellifera]
2.0_insect_GH93ESX03F75QS	ref|XP_002427597.1|	8e-22	conserved hypothetical protein [Pediculus humanus corporis] gb|EEB14859.1| conserved hypothetical protein [Pediculus humanus corporis]
2.0_insect_GH93ESX02DPRCY	ref|XP_002428207.1|	8e-35	lachesin precursor, putative [Pediculus humanus corporis] gb|EEB15469.1| lachesin precursor, putative [Pediculus humanus corporis]
2.0_insect_isotig04348	ref|XP_002432811.1|	2e-55	2-oxoglutarate dehydrogenase, putative [Pediculus humanus corporis] gb|EEB20073.1| 2-oxoglutarate dehydrogenase, putative [Pediculus humanus corporis]
2.0_insect_GG3J73P03FP9EE	gb|ACY66380.1|	1e-37	adaptor-related protein complex 2 beta 1 subunit [Scylla paramamosain]
2.0_insect_GH93ESX02EMW33	ref|ZP_06688354.1|	2e-65	fumarylacetoacetate hydrolase [Achromobacter piechaudii ATCC 43553] gb|EFF74732.1| fumarylacetoacetate hydrolase [Achromobacter piechaudii ATCC 43553]
2.0_insect_isotig06341	ref|XP_001606340.1|	2e-34	PREDICTED: similar to ENSANGP00000007272 [Nasonia vitripennis]
2.0_insect_GG3J73P03FPZ91	gb|AAV41826.1|	8e-37	myosin alkali light chain protein [Haemaphysalis qinghaiensis]
2.0_insect_GH93ESX02D6YZM	ref|NP_990024.1|	3e-07	methyl-CpG binding domain protein 4 [Gallus gallus] gb|AAF68981.1|AF257107_1 5-methylcytosine G/T mismatch-specific DNA glycosylase [Gallus gallus]
2.0_insect_GH93ESX02DMQO2	ref|YP_001632938.1|	3e-72	prolyl iminopeptidase [Bordetella petrii DSM 12804] emb|CAP44671.1| Predicted prolyl iminopeptidase [Bordetella petrii]
2.0_insect_GH93ESX02EJGHD	ref|XP_001600407.1|	2e-10	PREDICTED: hypothetical protein, partial [Nasonia vitripennis]
2.0_insect_GH93ESX01B4I7Q	ref|XP_001122793.1|	3e-19	PREDICTED: similar to fibroblast growth factor receptor substrate 2 [Apis mellifera]
2.0_insect_GH93ESX03GUKAH	ref|XP_002158235.1|	2e-14	PREDICTED: similar to polymerase (DNA-directed), alpha [Hydra magnipapillata]
2.0_insect_GH93ESX01BB8PV	ref|XP_002413929.1|	3e-10	protein arginine N-methyltransferase, putative [Ixodes scapularis] gb|EEC17237.1| protein arginine N-methyltransferase, putative [Ixodes scapularis]
2.0_insect_GH93ESX02ESQDU	ref|XP_975407.1|	1e-45	PREDICTED: similar to peptide-N(4)-(N-acetyl-beta-glucosaminyl)asparagine amidase [Tribolium castaneum]
2.0_insect_isotig02889	ref|XP_001947063.1|	8e-62	PREDICTED: similar to conserved hypothetical protein [Acyrthosiphon pisum]
2.0_insect_GG3J73P03G85G7	ref|XP_002430188.1|	9e-12	RER1 protein, putative [Pediculus humanus corporis] gb|EEB17450.1| RER1 protein, putative [Pediculus humanus corporis]
2.0_insect_GG3J73P03G2S3E	ref|ZP_06190443.1|	1e-80	aldose 1-epimerase [Serratia odorifera 4Rx13] gb|EFA17139.1| aldose 1-epimerase [Serratia odorifera 4Rx13]
2.0_insect_GG3J73P03FI87K	ref|YP_001564756.1|	3e-72	D-alanine/D-serine/glycine permease [Delftia acidovorans SPH-1] gb|ABX36371.1| amino acid permease-associated region [Delftia acidovorans SPH-1]
2.0_insect_GH93ESX01AWSQT	ref|XP_001813427.1|	8e-19	PREDICTED: similar to arc CG6741-PB [Tribolium castaneum] gb|EFA10855.1| hypothetical protein TcasGA2_TC001632 [Tribolium castaneum]
2.0_insect_isotig01869	ref|XP_002426993.1|	1e-139	male sterility domain-containing protein, putative [Pediculus humanus corporis] gb|EEB14255.1| male sterility domain-containing protein, putative [Pediculus humanus corporis]
2.0_insect_GG3J73P03GNXEA	gb|EEC76774.1|	2e-78	hypothetical protein OsI_14862 [Oryza sativa Indica Group]
2.0_insect_contig00020	ref|XP_970194.1|	3e-65	PREDICTED: similar to proteasome subunit beta type 5,8 [Tribolium castaneum]
2.0_insect_isotig01526	ref|XP_001689224.1|	8e-14	AGAP009206-PA [Anopheles gambiae str. PEST] gb|EDO63402.1| AGAP009206-PA [Anopheles gambiae str. PEST]
2.0_insect_GG3J73P03HAKQR	ref|XP_001949214.1|	6e-10	PREDICTED: similar to F57G4.9 [Acyrthosiphon pisum]
2.0_insect_GG3J73P03GVF8T	ref|XP_002432275.1|	8e-27	transmembrane GTPase Marf, putative [Pediculus humanus corporis] gb|EEB19537.1| transmembrane GTPase Marf, putative [Pediculus humanus corporis]
2.0_insect_GG3J73P03HFIXA	ref|ZP_06190326.1|	1e-32	hypothetical protein SOD_b02610 [Serratia odorifera 4Rx13] gb|EFA17022.1| hypothetical protein SOD_b02610 [Serratia odorifera 4Rx13]
2.0_insect_GG3J73P03G1E4M	ref|XP_002429432.1|	1e-20	conserved hypothetical protein [Pediculus humanus corporis] gb|EEB16694.1| conserved hypothetical protein [Pediculus humanus corporis]
2.0_insect_GG3J73P03G2BT1	ref|XP_972085.1|	6e-25	PREDICTED: similar to diacetyl/L-xylulose reductase [Tribolium castaneum] gb|EFA08221.1| hypothetical protein TcasGA2_TC005848 [Tribolium castaneum]
2.0_insect_GH93ESX03GBLFG	ref|XP_002431437.1|	4e-44	Bromodomain and PHD finger-containing protein, putative [Pediculus humanus corporis] gb|EEB18699.1| Bromodomain and PHD finger-containing protein, putative [Pediculus humanus corporis]
2.0_insect_GH93ESX02D4YAT	gb|AAN52386.1|	3e-45	ribosomal protein S12 [Branchiostoma belcheri]
2.0_insect_isotig02261	ref|XP_001607161.1|	1e-122	PREDICTED: similar to CG10540-PA [Nasonia vitripennis]
2.0_insect_GG3J73P03FJALQ	ref|XP_002068762.1|	4e-54	GK17851 [Drosophila willistoni] gb|EDW79748.1| GK17851 [Drosophila willistoni]
2.0_insect_GH93ESX02DJVT9	ref|XP_002160419.1|	4e-11	PREDICTED: similar to reverse transcriptase-like protein [Hydra magnipapillata]
2.0_insect_GG3J73P03F33FK	ref|NP_001123319.1|	4e-19	N-6 adenine-specific DNA methyltransferase 2 [Nasonia vitripennis] ref|NP_001129999.1| N-6 adenine-specific DNA methyltransferase 2 [Nasonia vitripennis]
2.0_insect_GH93ESX02DQ0ID	ref|XP_001961545.1|	6e-06	GF14881 [Drosophila ananassae] gb|EDV30766.1| GF14881 [Drosophila ananassae]
2.0_insect_isotig03145	ref|XP_002422662.1|	2e-69	Thyroid hormone receptor-associated protein complex 100 kDa component, putative [Pediculus humanus corporis] gb|EEB09924.1| Thyroid hormone receptor-associated protein complex 100 kDa component, putative [Pediculus humanus corporis]
2.0_insect_GG3J73P03HDK8I	ref|YP_702914.1|	2e-51	oxidoreductase, Zn-binding [Rhodococcus jostii RHA1] gb|ABG94756.1| probable oxidoreductase, Zn-binding [Rhodococcus jostii RHA1]
2.0_insect_GG3J73P03FK6W5	ref|XP_556403.3|	8e-09	AGAP005752-PA [Anopheles gambiae str. PEST] gb|EAL39907.3| AGAP005752-PA [Anopheles gambiae str. PEST]
2.0_insect_GH93ESX02CZOZ4	emb|CAA26446.1|	1e-19	unnamed protein product [Drosophila melanogaster]
2.0_insect_GG3J73P03FYHCM	ref|XP_786460.2|	9e-08	PREDICTED: similar to ependymin-related protein precursor [Strongylocentrotus purpuratus] ref|XP_001185599.1| PREDICTED: similar to ependymin-related protein precursor [Strongylocentrotus purpuratus]
2.0_insect_GH93ESX01A4E5O	ref|NP_930355.1|	8e-33	hypothetical protein plu3123 [Photorhabdus luminescens subsp. laumondii TTO1] emb|CAE15497.1| unnamed protein product [Photorhabdus luminescens subsp. laumondii TTO1]
2.0_insect_GH93ESX03F9ZTG	ref|XP_001600944.1|	6e-11	PREDICTED: similar to ENSANGP00000024626 [Nasonia vitripennis]
2.0_insect_GH93ESX03FQZOC	ref|XP_397407.2|	4e-10	PREDICTED: similar to BTB (POZ) domain containing 2 [Apis mellifera]
2.0_insect_GG3J73P03FPHZ6	dbj|BAH28837.1|	4e-25	catalase [Brachionus plicatilis]
2.0_insect_GG3J73P03FS4LB	ref|XP_001656347.1|	3e-06	bestrophin 2,3,4 [Aedes aegypti] gb|EAT45610.1| bestrophin 2,3,4 [Aedes aegypti]
2.0_insect_GH93ESX02C0F94	ref|YP_001565484.1|	3e-56	acyl-CoA dehydrogenase domain-containing protein [Delftia acidovorans SPH-1] gb|ABX37099.1| acyl-CoA dehydrogenase domain protein [Delftia acidovorans SPH-1]
2.0_insect_isotig06544	ref|NP_001156901.1|	2e-12	hypothetical protein LOC100302525 [Tribolium castaneum] gb|EFA03036.1| hypothetical protein TcasGA2_TC010462 [Tribolium castaneum]
2.0_insect_GH93ESX03F5ZZJ	ref|XP_001947975.1|	8e-14	PREDICTED: similar to rab6 GTPase activating protein [Acyrthosiphon pisum]
2.0_insect_GH93ESX02DZSFY	ref|XP_001943815.1|	2e-07	PREDICTED: similar to Os05g0512000 [Acyrthosiphon pisum]
2.0_insect_GG3J73P03GIVK9	gb|ABV44723.1|	1e-60	60S ribosomal protein L23-like protein [Phlebotomus papatasi]
2.0_insect_isotig04107	ref|XP_967557.1|	2e-20	PREDICTED: similar to Larval cuticle protein A3A (TM-A3A) (TM-LCP A3A) [Tribolium castaneum] gb|EEZ98282.1| hypothetical protein TcasGA2_TC000725 [Tribolium castaneum]
2.0_insect_GG3J73P03GRAOM	ref|XP_001946596.1|	5e-15	PREDICTED: similar to Y26D4A.9 [Acyrthosiphon pisum]
2.0_insect_GH93ESX01BSVAF	tpg|DAA04499.1|	9e-15	TPA_exp: pol polyprotein [Schistosoma mansoni]
2.0_insect_GG3J73P03G8O7G	ref|XP_001948187.1|	2e-44	PREDICTED: similar to cation efflux protein/ zinc transporter [Acyrthosiphon pisum]
2.0_insect_GG3J73P03G34IT	ref|XP_001950125.1|	2e-28	PREDICTED: similar to Motile sperm domain-containing protein 1 isoform 1 [Acyrthosiphon pisum]
2.0_insect_GH93ESX01BHR84	ref|XP_002429915.1|	2e-30	synaptojanin-1, putative [Pediculus humanus corporis] gb|EEB17177.1| synaptojanin-1, putative [Pediculus humanus corporis]
2.0_insect_GG3J73P03GLW1W	ref|XP_002433114.1|	4e-35	ubiquitin specific protease 52, putative [Pediculus humanus corporis] gb|EEB20376.1| ubiquitin specific protease 52, putative [Pediculus humanus corporis]
2.0_insect_GH93ESX02C45SD	ref|XP_001601663.1|	5e-37	PREDICTED: similar to conserved hypothetical protein [Nasonia vitripennis]
2.0_insect_GH93ESX01BQBWC	ref|XP_002039275.1|	4e-13	GM22819 [Drosophila sechellia] gb|EDW56017.1| GM22819 [Drosophila sechellia]
2.0_insect_GG3J73P03GN9M9	ref|XP_623577.2|	8e-11	PREDICTED: similar to sallimus CG1915-PC, isoform C [Apis mellifera]
2.0_insect_GG3J73P03G7SW3	gb|ADD84599.1|	2e-18	40S ribosomal protein S3AE [Magnaporthe oryzae]
2.0_insect_GH93ESX03F4RB6	ref|YP_001355169.1|	7e-28	ATP-binding/permease fusion ABC transporter [Janthinobacterium sp. Marseille] gb|ABR90045.1| ATP-binding/permease fusion ABC transporter [Janthinobacterium sp. Marseille]
2.0_insect_isotig05161	ref|XP_972116.1|	3e-74	PREDICTED: similar to helicase [Tribolium castaneum] gb|EFA01629.1| hypothetical protein TcasGA2_TC007199 [Tribolium castaneum]
2.0_insect_GG3J73P03GJ8KP	gb|EFA12474.1|	1e-07	hypothetical protein TcasGA2_TC001498 [Tribolium castaneum]
2.0_insect_GH93ESX01A1ID9	gb|EFA04440.1|	2e-06	hypothetical protein TcasGA2_TC014742 [Tribolium castaneum]
2.0_insect_isotig03938	ref|XP_971688.2|	4e-22	PREDICTED: similar to CG3817 CG3817-PA [Tribolium castaneum]
2.0_insect_GH93ESX03F761K	ref|XP_001948150.1|	3e-35	PREDICTED: similar to Cad88C CG3389-PA [Acyrthosiphon pisum]
2.0_insect_GG3J73P03HA9E9	ref|XP_002590729.1|	2e-38	hypothetical protein BRAFLDRAFT_89535 [Branchiostoma floridae] gb|EEN46740.1| hypothetical protein BRAFLDRAFT_89535 [Branchiostoma floridae]
2.0_insect_GH93ESX01A3L7N	ref|YP_001561268.1|	9e-29	C4-dicarboxylate transporter DctA [Delftia acidovorans SPH-1] gb|ABX32883.1| sodium:dicarboxylate symporter [Delftia acidovorans SPH-1]
2.0_insect_isotig03949	ref|XP_001956000.1|	2e-47	GF24985 [Drosophila ananassae] gb|EDV38806.1| GF24985 [Drosophila ananassae]
2.0_insect_GH93ESX01CAZX4	ref|ZP_06192161.1|	1e-35	transaldolase [Serratia odorifera 4Rx13] gb|EFA15182.1| transaldolase [Serratia odorifera 4Rx13]
2.0_insect_isotig00911	sp|P29981.1|CP4C1_BLADI	1e-102	RecName: Full=Cytochrome P450 4C1; AltName: Full=CYPIVC1 gb|AAA27819.1| cytochrome P450 [Blaberus discoidalis]
2.0_insect_GG3J73P03F5ZTI	ref|XP_395739.3|	9e-18	PREDICTED: similar to tuberous sclerosis 2 isoform 3 [Apis mellifera]
2.0_insect_GG3J73P03GOTFP	gb|EFA04043.1|	7e-36	hypothetical protein TcasGA2_TC014275 [Tribolium castaneum]
2.0_insect_GH93ESX03G77VH	ref|XP_569162.1|	5e-52	ribosomal L10 protein [Cryptococcus neoformans var. neoformans JEC21] ref|XP_777103.1| hypothetical protein CNBB3350 [Cryptococcus neoformans var. neoformans B-3501A] gb|EAL22456.1| hypothetical protein CNBB3350 [Cryptococcus neoformans var. neoformans B-3501A] gb|AAW41855.1| ribosomal L10 protein, putative [Cryptococcus neoformans var. neoformans JEC21]
2.0_insect_GH93ESX01BWM9D	gb|EFA02520.1|	1e-11	hypothetical protein TcasGA2_TC008225 [Tribolium castaneum]
2.0_insect_GG3J73P03GGKD7	gb|ADE27964.1|	1e-52	arginine kinase [Heliothis virescens]
2.0_insect_GG3J73P03GXEL7	ref|YP_001907563.1|	2e-39	L-serine dehydratase [Erwinia tasmaniensis Et1/99] emb|CAO96670.1| L-serine dehydratase [Erwinia tasmaniensis Et1/99]
2.0_insect_GH93ESX03F6VVT	ref|XP_002661970.1|	8e-39	PREDICTED: si:dkey-246l19.2 [Danio rerio]
2.0_insect_isotig02728	ref|XP_624828.1|	5e-86	PREDICTED: similar to Na-Ca exchanger 5 [Apis mellifera]
2.0_insect_isotig04653	ref|XP_001944021.1|	1e-79	PREDICTED: similar to Steroid receptor seven-up, isoforms B/C (Nuclear receptor subfamily 2 group F member 3, isoforms B/C) [Acyrthosiphon pisum]
2.0_insect_GH93ESX02CV9GC	ref|XP_001944472.1|	4e-11	PREDICTED: similar to GA20207-PA, partial [Acyrthosiphon pisum]
2.0_insect_GH93ESX03G136J	ref|XP_308578.4|	1e-26	AGAP007203-PA [Anopheles gambiae str. PEST] gb|EAA04514.5| AGAP007203-PA [Anopheles gambiae str. PEST]
2.0_insect_GH93ESX02DW6QY	ref|XP_001944168.1|	2e-09	PREDICTED: similar to organic cation transporter [Acyrthosiphon pisum]
2.0_insect_GH93ESX02ELTKZ	gb|EEZ97312.1|	6e-22	hypothetical protein TcasGA2_TC011122 [Tribolium castaneum]
2.0_insect_isotig02103	ref|XP_974431.1|	1e-105	PREDICTED: similar to peter pan CG5786-PA [Tribolium castaneum] gb|EEZ98288.1| hypothetical protein TcasGA2_TC000737 [Tribolium castaneum]
2.0_insect_GG3J73P03GO76N	ref|ZP_04018973.1|	9e-10	GTP-binding protein EngA [Finegoldia magna ATCC 53516] gb|EEJ68152.1| GTP-binding protein EngA [Finegoldia magna ATCC 53516]
2.0_insect_GH93ESX02D9PNT	ref|XP_001633683.1|	1e-29	predicted protein [Nematostella vectensis] gb|EDO41620.1| predicted protein [Nematostella vectensis]
2.0_insect_GH93ESX01BUF6E	ref|YP_001566234.1|	2e-83	aminotransferase AlaT [Delftia acidovorans SPH-1] gb|ABX37849.1| aminotransferase class I and II [Delftia acidovorans SPH-1]
2.0_insect_GG3J73P03GJAWE	ref|XP_970679.1|	8e-33	PREDICTED: similar to AGAP004205-PA [Tribolium castaneum] gb|EFA08854.1| hypothetical protein TcasGA2_TC006555 [Tribolium castaneum]
2.0_insect_GG3J73P03HCGFF	ref|XP_001950748.1|	1e-15	PREDICTED: similar to stromal antigen [Acyrthosiphon pisum]
2.0_insect_GG3J73P03HDPTR	ref|XP_001649525.1|	6e-12	hypothetical protein AaeL_AAEL004647 [Aedes aegypti] gb|EAT43983.1| hypothetical protein AaeL_AAEL004647 [Aedes aegypti]
2.0_insect_GH93ESX03GFQ68	ref|NP_001138180.1|	4e-49	CG7766, isoform D [Drosophila melanogaster] gb|ACL82912.1| CG7766, isoform D [Drosophila melanogaster]
2.0_insect_GH93ESX02DESL2	ref|XP_001946747.1|	4e-07	PREDICTED: similar to split ends CG18497-PA [Acyrthosiphon pisum]
2.0_insect_GG3J73P03HDR8V	ref|ZP_04061367.1|	9e-42	phosphoribosylaminoimidazolecarboxamide formyltransferase/IMP cyclohydrolase [Streptococcus salivarius SK126] gb|EEK10744.1| phosphoribosylaminoimidazolecarboxamide formyltransferase/IMP cyclohydrolase [Streptococcus salivarius SK126]
2.0_insect_GH93ESX03GW0DS	ref|YP_001563210.1|	4e-68	phosphoribosylformylglycinamidine cyclo-ligase [Delftia acidovorans SPH-1] gb|ABX34825.1| phosphoribosylformylglycinamidine cyclo-ligase [Delftia acidovorans SPH-1]
2.0_insect_GH93ESX01AV7FW	ref|XP_001508166.1|	5e-12	PREDICTED: similar to AlkB, alkylation repair homolog 2 (E. coli) [Ornithorhynchus anatinus]
2.0_insect_GH93ESX03GJHFL	ref|XP_001944168.1|	2e-16	PREDICTED: similar to organic cation transporter [Acyrthosiphon pisum]
2.0_insect_GG3J73P03F2NAA	ref|XP_001945365.1|	9e-07	PREDICTED: similar to abc transporter [Acyrthosiphon pisum]
2.0_insect_GH93ESX02D2A1E	ref|XP_001602234.1|	3e-14	PREDICTED: similar to tgf-beta resistance-associated protein trag [Nasonia vitripennis]
2.0_insect_GH93ESX03GUK52	gb|ABM91320.1|	1e-26	integrin beta 1 precursor [Ostrinia furnacalis]
2.0_insect_isotig05208	ref|XP_969197.1|	7e-20	PREDICTED: similar to AGAP002245-PA [Tribolium castaneum] gb|EFA05661.1| hypothetical protein TcasGA2_TC014895 [Tribolium castaneum]
2.0_insect_GH93ESX02D1WW6	ref|XP_002432851.1|	2e-08	activator protein, putative [Pediculus humanus corporis] gb|EEB20113.1| activator protein, putative [Pediculus humanus corporis]
2.0_insect_isotig03558	ref|XP_001943811.1|	8e-96	PREDICTED: similar to AGAP000054-PA [Acyrthosiphon pisum]
2.0_insect_GH93ESX02EEF0D	emb|CAP20053.1|	4e-06	transposase [Portunus pelagicus]
2.0_insect_isotig04053	ref|XP_002432679.1|	8e-59	lupus la ribonucleoprotein, putative [Pediculus humanus corporis] gb|EEB19941.1| lupus la ribonucleoprotein, putative [Pediculus humanus corporis]
2.0_insect_isotig03940	ref|NP_001164371.1|	8e-36	succinate dehydrogenase cytochrome b560 subunit, mitochondrial [Nasonia vitripennis]
2.0_insect_GH93ESX03G6O4Z	ref|XP_001658384.1|	1e-09	hypothetical protein AaeL_AAEL007472 [Aedes aegypti] gb|EAT40835.1| conserved hypothetical protein [Aedes aegypti]
2.0_insect_GG3J73P03G4085	ref|XP_001948819.1|	8e-48	PREDICTED: similar to CG13868 CG13868-PA [Acyrthosiphon pisum]
2.0_insect_GG3J73P03FILYI	gb|EFA05915.1|	6e-38	hypothetical protein TcasGA2_TC008731 [Tribolium castaneum]
2.0_insect_isotig05720	ref|XP_001791817.1|	8e-80	hypothetical protein SNOG_01163 [Phaeosphaeria nodorum SN15] gb|EAT90812.2| hypothetical protein SNOG_01163 [Phaeosphaeria nodorum SN15]
2.0_insect_GH93ESX02C27HW	ref|NP_001155531.1|	3e-26	hypothetical protein LOC100162391 [Acyrthosiphon pisum] dbj|BAH71590.1| ACYPI003545 [Acyrthosiphon pisum]
2.0_insect_GH93ESX03HEG8O	ref|XP_001946144.1|	3e-17	PREDICTED: similar to Presenilin CG18803-PB [Acyrthosiphon pisum]
2.0_insect_isotig01588	ref|XP_001999254.1|	4e-06	GI24412 [Drosophila mojavensis] gb|EDW14715.1| GI24412 [Drosophila mojavensis]
2.0_insect_GH93ESX03F9U04	ref|YP_001564395.1|	9e-52	regulator of chromosome condensation RCC1 [Delftia acidovorans SPH-1] gb|ABX36010.1| regulator of chromosome condensation RCC1 [Delftia acidovorans SPH-1]
2.0_insect_GH93ESX03GSCCY	ref|XP_001606366.1|	3e-46	PREDICTED: similar to GA14759-PA [Nasonia vitripennis]
2.0_insect_GH93ESX01AE6Z2	ref|XP_002078007.1|	3e-12	GD22766 [Drosophila simulans] gb|EDX03592.1| GD22766 [Drosophila simulans]
[truncated: 48,837 more rows]
