# Supplementary material for: Pyrosequencing the Bemisia tabaci Transcriptome Reveals a Highly Diverse Bacterial Community and a Robust System for Insecticide Resistance
Source: PLoS One. 2012 Apr 30;7(4):e35181. doi: 10.1371/journal.pone.0035181 (PMC3340392; doi:10.1371/journal.pone.0035181)
Supplement: Table S4 — KEGG summary of B. tabaci transcriptome. (XLSX) [file pone.0035181.s009.xlsx]

## Sheet: query
Table S4 KEGG summary of B. tabaci transcriptome.
GeneID	KO No.
2.0_INSECT_ISOTIG02304	K00002
2.0_BACTERIA_GG3J73P03GHQ6H	K00002
2.0_BACTERIA_GH93ESX02C5Y2Q	K00003
2.0_BACTERIA_GH93ESX03GVGYP	K00003
2.0_INSECT_ISOTIG02030	K00006
2.0_INSECT_ISOTIG00382	K00008
2.0_INSECT_ISOTIG00383	K00008
2.0_INSECT_ISOTIG00384	K00008
2.0_INSECT_ISOTIG00385	K00008
2.0_BACTERIA_GG3J73P03GAO31	K00010
2.0_INSECT_ISOTIG00527	K00011
2.0_INSECT_ISOTIG00528	K00011
2.0_BACTERIA_GH93ESX02EK841	K00012
2.0_BACTERIA_GH93ESX02EV0K3	K00012
2.0_BACTERIA_GH93ESX02DLU6Y	K00012
2.0_BACTERIA_GH93ESX02C59H4	K00012
2.0_BACTERIA_ISOTIG00489	K00013
2.0_BACTERIA_GH93ESX03F8AQN	K00013
2.0_BACTERIA_GG3J73P03HABVU	K00013
2.0_BACTERIA_GG3J73P03F0B5A	K00014
2.0_INSECT_ISOTIG02670	K00015
2.0_INSECT_ISOTIG00276	K00016
2.0_INSECT_ISOTIG00277	K00016
2.0_INSECT_ISOTIG04222	K00019
2.0_INSECT_ISOTIG04947	K00019
2.0_INSECT_ISOTIG05338	K00020
2.0_INSECT_ISOTIG06079	K00020
2.0_INSECT_GH93ESX02CYSRI	K00021
2.0_INSECT_ISOTIG02200	K00022
2.0_INSECT_GG3J73P03G5V91	K00024
2.0_INSECT_ISOTIG02196	K00025
2.0_INSECT_ISOTIG01976	K00026
2.0_BACTERIA_GG3J73P03FTU5G	K00027
2.0_INSECT_ISOTIG00840	K00029
2.0_INSECT_ISOTIG00841	K00029
2.0_INSECT_ISOTIG02002	K00030
2.0_INSECT_ISOTIG03293	K00030
2.0_INSECT_ISOTIG01805	K00031
2.0_INSECT_ISOTIG02018	K00031
2.0_INSECT_GH93ESX02EECSW	K00031
2.0_BACTERIA_GH93ESX03F0MQM	K00031
2.0_INSECT_ISOTIG01608	K00033
2.0_INSECT_ISOTIG02977	K00033
2.0_INSECT_GH93ESX01AKN25	K00033
2.0_BACTERIA_ISOTIG00109	K00033
2.0_BACTERIA_ISOTIG00283	K00034
2.0_INSECT_GH93ESX01BY8S7	K00036
2.0_INSECT_GH93ESX02EWF7D	K00036
2.0_INSECT_GG3J73P03GTKRN	K00036
2.0_INSECT_GG3J73P03G3S83	K00036
2.0_INSECT_GH93ESX01AR4AG	K00042
2.0_INSECT_GH93ESX01B83NI	K00042
2.0_INSECT_GH93ESX02EUHDB	K00042
2.0_INSECT_GH93ESX02CXJ4N	K00042
2.0_INSECT_GH93ESX02EUVFA	K00042
2.0_INSECT_GH93ESX03GKFX9	K00042
2.0_BACTERIA_GG3J73P03HEO76	K00045
2.0_INSECT_GH93ESX03FZKVP	K00050
2.0_INSECT_GH93ESX02C2B2V	K00052
2.0_INSECT_GH93ESX02ESKL0	K00052
2.0_INSECT_GG3J73P03F80YY	K00052
2.0_BACTERIA_ISOTIG00270	K00053
2.0_BACTERIA_GG3J73P03FS7GP	K00053
2.0_BACTERIA_GH93ESX01B4XVG	K00054
2.0_BACTERIA_GH93ESX01A6EUD	K00054
2.0_BACTERIA_GH93ESX03G92A8	K00054
2.0_BACTERIA_GH93ESX03FKYOB	K00054
2.0_BACTERIA_GH93ESX01AKIPX	K00057
2.0_INSECT_ISOTIG01860	K00058
2.0_INSECT_ISOTIG02419	K00059
2.0_INSECT_ISOTIG06144	K00059
2.0_INSECT_ISOTIG00346	K00063
2.0_INSECT_ISOTIG00347	K00063
2.0_INSECT_GH93ESX03GODOP	K00064
2.0_BACTERIA_GG3J73P03G0K2A	K00067
2.0_INSECT_ISOTIG05387	K00069
2.0_INSECT_ISOTIG02843	K00072
2.0_INSECT_ISOTIG04166	K00074
2.0_BACTERIA_GH93ESX02ESG9K	K00075
2.0_BACTERIA_GG3J73P03FUT7E	K00075
2.0_BACTERIA_GH93ESX01AXUKF	K00077
2.0_INSECT_ISOTIG06302	K00087
2.0_BACTERIA_ISOTIG00134	K00087
2.0_INSECT_ISOTIG01281	K00088
2.0_INSECT_ISOTIG01282	K00088
2.0_INSECT_ISOTIG04352	K00088
2.0_INSECT_GG3J73P03F93BG	K00088
2.0_BACTERIA_GH93ESX01BFZZ5	K00097
2.0_BACTERIA_GH93ESX01AI4KD	K00097
2.0_BACTERIA_GH93ESX01BFZ33	K00097
2.0_BACTERIA_GH93ESX02D8KA9	K00097
2.0_BACTERIA_GH93ESX03HEO0T	K00097
2.0_BACTERIA_GH93ESX03GRWYK	K00097
2.0_BACTERIA_GH93ESX03GOQV4	K00097
2.0_INSECT_ISOTIG02704	K00100
2.0_INSECT_GH93ESX02EMNXX	K00101
2.0_INSECT_GH93ESX02CX347	K00101
2.0_INSECT_GG3J73P03GI8PV	K00101
2.0_INSECT_GH93ESX01CEG73	K00102
2.0_INSECT_GH93ESX01ARYRB	K00104
2.0_INSECT_GH93ESX02D7QRX	K00104
2.0_INSECT_GH93ESX02DV296	K00104
2.0_BACTERIA_GH93ESX01B5P3L	K00104
2.0_INSECT_ISOTIG02165	K00106
2.0_INSECT_ISOTIG01692	K00108
2.0_INSECT_ISOTIG05443	K00108
2.0_INSECT_GH93ESX01B15SD	K00108
2.0_INSECT_GH93ESX01BYH08	K00108
2.0_INSECT_GH93ESX02C1JWR	K00108
2.0_INSECT_GH93ESX03GONTJ	K00108
2.0_INSECT_GH93ESX03FRYTY	K00108
2.0_INSECT_GG3J73P03F565Y	K00109
2.0_INSECT_GH93ESX01BI4UX	K00111
2.0_INSECT_GH93ESX02DASW2	K00111
2.0_INSECT_GH93ESX02C4MUV	K00111
2.0_INSECT_GH93ESX02DT28B	K00111
2.0_INSECT_GH93ESX02EWLP5	K00111
2.0_INSECT_GH93ESX02EVWVH	K00111
2.0_INSECT_GH93ESX03G04QW	K00111
2.0_INSECT_GH93ESX03FO3W9	K00111
2.0_INSECT_GH93ESX03GCQ8N	K00111
2.0_INSECT_GH93ESX03FXF7E	K00111
2.0_INSECT_GG3J73P03G3WI6	K00111
2.0_INSECT_GG3J73P03F1W5O	K00111
2.0_BACTERIA_GG3J73P03GDYHE	K00111
2.0_BACTERIA_GG3J73P03F42DY	K00111
2.0_BACTERIA_GH93ESX02DM71C	K00116
2.0_BACTERIA_GH93ESX03GI2H6	K00117
2.0_INSECT_ISOTIG01935	K00121
2.0_INSECT_ISOTIG05720	K00122
2.0_BACTERIA_ISOTIG00396	K00123
2.0_BACTERIA_GH93ESX01BJ3O5	K00123
2.0_BACTERIA_GG3J73P03FOZDM	K00123
2.0_BACTERIA_GG3J73P03FXVY0	K00123
2.0_BACTERIA_GH93ESX01BZ90E	K00124
2.0_BACTERIA_GH93ESX02D20DI	K00124
2.0_BACTERIA_GH93ESX02EOY4U	K00127
2.0_BACTERIA_GH93ESX03FUMZY	K00127
2.0_BACTERIA_GH93ESX03HFPEK	K00127
2.0_INSECT_ISOTIG01756	K00128
2.0_INSECT_ISOTIG01796	K00128
2.0_INSECT_ISOTIG01857	K00128
2.0_BACTERIA_GG3J73P03F99F5	K00133
2.0_INSECT_ISOTIG00782	K00134
2.0_INSECT_ISOTIG03773	K00140
2.0_INSECT_ISOTIG04513	K00140
2.0_INSECT_GH93ESX02DZT6H	K00142
2.0_INSECT_GG3J73P03FWK2M	K00143
2.0_BACTERIA_GH93ESX01AFXH8	K00145
2.0_BACTERIA_GH93ESX02D70YY	K00145
2.0_BACTERIA_GH93ESX03F2KAU	K00145
2.0_INSECT_ISOTIG04859	K00147
2.0_INSECT_GH93ESX03GFMIQ	K00147
2.0_INSECT_GG3J73P03F1105	K00147
2.0_INSECT_GG3J73P03FIU9O	K00156
2.0_INSECT_ISOTIG02066	K00161
2.0_INSECT_ISOTIG03226	K00162
2.0_BACTERIA_ISOTIG00043	K00163
2.0_BACTERIA_ISOTIG00068	K00163
2.0_INSECT_ISOTIG01730	K00164
2.0_INSECT_GH93ESX02EVTD7	K00164
2.0_INSECT_ISOTIG02439	K00166
2.0_INSECT_ISOTIG00982	K00167
2.0_INSECT_ISOTIG00983	K00167
2.0_BACTERIA_GH93ESX02DPQAY	K00183
2.0_BACTERIA_GG3J73P03FO7WA	K00183
2.0_INSECT_ISOTIG02091	K00207
2.0_INSECT_GH93ESX02DNARR	K00208
2.0_BACTERIA_GH93ESX03G906G	K00208
2.0_BACTERIA_GG3J73P03GUZML	K00208
2.0_INSECT_GH93ESX03F2RUL	K00213
2.0_BACTERIA_GH93ESX02D9LM8	K00215
2.0_BACTERIA_GH93ESX03FK1IU	K00215
2.0_INSECT_GG3J73P03G721K	K00216
2.0_BACTERIA_GH93ESX01BV0AP	K00219
2.0_BACTERIA_GH93ESX01B2D41	K00219
2.0_BACTERIA_GH93ESX01ADQRN	K00219
2.0_INSECT_ISOTIG02286	K00222
2.0_INSECT_GG3J73P03HDY6E	K00226
2.0_NOHITS_GH93ESX02DYEHV	K00227
2.0_INSECT_GH93ESX03FSOTC	K00228
2.0_INSECT_GH93ESX03FN1Q9	K00228
2.0_INSECT_GG3J73P03HFS6S	K00228
2.0_INSECT_ISOTIG02885	K00231
2.0_INSECT_GG3J73P03F4T3H	K00231
2.0_INSECT_GH93ESX01A7ULJ	K00232
2.0_INSECT_GH93ESX03FTDHA	K00232
2.0_INSECT_GG3J73P03FJJYL	K00232
2.0_INSECT_GG3J73P03GGSD9	K00232
2.0_INSECT_ISOTIG01704	K00234
2.0_INSECT_ISOTIG02435	K00235
2.0_INSECT_ISOTIG03940	K00236
2.0_INSECT_ISOTIG03272	K00237
2.0_INSECT_GH93ESX03FLJF2	K00239
2.0_BACTERIA_GH93ESX01BDV3T	K00241
2.0_INSECT_ISOTIG02675	K00248
2.0_BACTERIA_GH93ESX03FKKS8	K00248
2.0_INSECT_ISOTIG01824	K00249
2.0_INSECT_GH93ESX02DMB6O	K00249
2.0_INSECT_GG3J73P03FUNSD	K00252
2.0_INSECT_ISOTIG03904	K00253
2.0_INSECT_GH93ESX01BHM0H	K00257
2.0_INSECT_GH93ESX03G3L99	K00257
2.0_INSECT_GH93ESX03GEN6H	K00257
2.0_INSECT_GH93ESX03GL6F7	K00257
2.0_INSECT_GH93ESX03FSATO	K00257
2.0_INSECT_GG3J73P03G64GA	K00257
2.0_INSECT_GG3J73P03GY1IH	K00257
2.0_INSECT_GH93ESX03FPQGR	K00259
2.0_BACTERIA_GG3J73P03F84HD	K00260
2.0_INSECT_GH93ESX02EL7IZ	K00261
2.0_INSECT_GH93ESX03FSM2W	K00261
2.0_INSECT_GG3J73P03FVMEY	K00262
2.0_BACTERIA_GH93ESX01BUBXY	K00262
2.0_BACTERIA_GH93ESX03G35N8	K00262
2.0_INSECT_ISOTIG05851	K00264
2.0_INSECT_GH93ESX03GJ9Q1	K00265
2.0_INSECT_GH93ESX03F3W0O	K00265
2.0_INSECT_ISOTIG05330	K00266
2.0_INSECT_GH93ESX02ERLD7	K00266
2.0_INSECT_GG3J73P03GBU85	K00266
2.0_INSECT_ISOTIG05778	K00272
2.0_INSECT_GH93ESX01A5FE1	K00272
2.0_INSECT_ISOTIG05841	K00273
2.0_INSECT_ISOTIG02629	K00275
2.0_INSECT_ISOTIG03597	K00275
2.0_INSECT_GH93ESX02DV10P	K00275
2.0_INSECT_GH93ESX01BGBQW	K00281
2.0_INSECT_GH93ESX03F1CIE	K00281
2.0_BACTERIA_GH93ESX02DOXRI	K00285
2.0_INSECT_ISOTIG00523	K00286
2.0_INSECT_ISOTIG00524	K00286
2.0_INSECT_ISOTIG00525	K00286
2.0_INSECT_ISOTIG00526	K00286
2.0_INSECT_ISOTIG01219	K00286
2.0_INSECT_ISOTIG01220	K00286
2.0_INSECT_ISOTIG03368	K00286
2.0_INSECT_ISOTIG03238	K00287
2.0_INSECT_ISOTIG01684	K00288
2.0_INSECT_ISOTIG02095	K00294
2.0_INSECT_ISOTIG03650	K00297
2.0_BACTERIA_GH93ESX01BDA5O	K00297
2.0_BACTERIA_GH93ESX02C5NLC	K00297
2.0_BACTERIA_GH93ESX02ECYUL	K00297
2.0_BACTERIA_GH93ESX02C49U4	K00297
2.0_BACTERIA_GH93ESX03FV8Z8	K00297
2.0_INSECT_GH93ESX01BYVHY	K00311
2.0_INSECT_GH93ESX02DJB14	K00313
2.0_INSECT_GH93ESX02ERC1T	K00318
2.0_INSECT_GG3J73P03GXZSS	K00318
2.0_INSECT_GH93ESX02D5QLV	K00322
2.0_INSECT_GH93ESX01BAJS7	K00324
2.0_INSECT_GH93ESX02DZ8BP	K00324
2.0_INSECT_GG3J73P03HAZ7H	K00324
2.0_INSECT_GG3J73P03G2TZD	K00324
2.0_INSECT_ISOTIG01217	K00326
2.0_INSECT_ISOTIG00984	K00327
2.0_INSECT_GG3J73P03GN6OZ	K00330
2.0_INSECT_GG3J73P03HDJUU	K00330
2.0_INSECT_ISOTIG01022	K00331
2.0_INSECT_ISOTIG01023	K00331
2.0_INSECT_ISOTIG04207	K00331
2.0_INSECT_ISOTIG06684	K00334
2.0_INSECT_GH93ESX01B61DZ	K00334
2.0_BACTERIA_GG3J73P03FKHJ8	K00336
2.0_INSECT_GH93ESX02C155O	K00337
2.0_INSECT_GH93ESX02DLZCP	K00337
2.0_INSECT_GH93ESX02D9HCF	K00337
2.0_INSECT_ISOTIG01656	K00341
2.0_INSECT_ISOTIG01657	K00341
2.0_INSECT_GH93ESX02DTGHP	K00341
2.0_INSECT_GH93ESX02EEAGG	K00341
2.0_INSECT_GH93ESX03FM5EC	K00341
2.0_INSECT_ISOTIG00804	K00342
2.0_INSECT_ISOTIG05386	K00342
2.0_BACTERIA_GG3J73P03FG1CG	K00342
2.0_BACTERIA_GG3J73P03GASWA	K00342
2.0_BACTERIA_GG3J73P03GNQF5	K00342
2.0_NOHITS_ISOTIG03214	K00342
2.0_INSECT_GG3J73P03FNTEU	K00343
2.0_INSECT_GG3J73P03F27BC	K00343
2.0_INSECT_GG3J73P03GVQYX	K00343
2.0_BACTERIA_GH93ESX02C8L42	K00350
2.0_BACTERIA_GH93ESX02DR7O1	K00354
2.0_INSECT_ISOTIG02575	K00357
2.0_BACTERIA_GG3J73P03G9W4X	K00362
2.0_BACTERIA_GG3J73P03G324N	K00362
2.0_BACTERIA_GG3J73P03FOVBC	K00364
2.0_INSECT_ISOTIG06466	K00365
2.0_BACTERIA_GH93ESX02DIRCN	K00367
2.0_BACTERIA_GH93ESX01AY65H	K00370
2.0_BACTERIA_GH93ESX01BVAZ0	K00371
2.0_INSECT_GH93ESX01A50JW	K00375
2.0_INSECT_GG3J73P03F0ZIO	K00375
2.0_BACTERIA_GH93ESX02D2YKM	K00378
2.0_BACTERIA_GG3J73P03GI52W	K00378
2.0_BACTERIA_GH93ESX02EPEQC	K00380
2.0_BACTERIA_GH93ESX02DKBPE	K00380
2.0_INSECT_ISOTIG01008	K00382
2.0_INSECT_GH93ESX02ECP6P	K00383
2.0_INSECT_ISOTIG01760	K00384
2.0_BACTERIA_GH93ESX01AI9TT	K00384
2.0_BACTERIA_GH93ESX03G8QG6	K00384
2.0_BACTERIA_GG3J73P03FRIUD	K00384
2.0_INSECT_ISOTIG06722	K00387
2.0_INSECT_GG3J73P03F8V4U	K00390
2.0_BACTERIA_GH93ESX03FQ6CM	K00404
2.0_BACTERIA_GH93ESX02ERUOP	K00405
2.0_BACTERIA_GH93ESX02EN6J4	K00406
2.0_INSECT_ISOTIG02549	K00411
2.0_INSECT_GG3J73P03GRJ3Z	K00411
2.0_INSECT_CONTIG01057	K00412
2.0_INSECT_ISOTIG01456	K00412
2.0_INSECT_GG3J73P03G4J69	K00412
2.0_INSECT_ISOTIG02292	K00413
2.0_BACTERIA_GH93ESX02D3J3T	K00413
2.0_INSECT_ISOTIG01937	K00415
2.0_INSECT_ISOTIG00704	K00417
2.0_INSECT_ISOTIG00705	K00417
2.0_NOHITS_ISOTIG06970	K00417
2.0_INSECT_ISOTIG05149	K00418
2.0_INSECT_ISOTIG05893	K00418
2.0_NOHITS_ISOTIG08813	K00418
2.0_BACTERIA_GH93ESX03FSA9E	K00425
2.0_BACTERIA_GG3J73P03HCKS9	K00426
2.0_INSECT_ISOTIG00774	K00430
2.0_INSECT_ISOTIG00775	K00430
2.0_INSECT_ISOTIG03171	K00430
2.0_INSECT_ISOTIG00699	K00432
2.0_INSECT_ISOTIG00700	K00432
2.0_INSECT_ISOTIG03498	K00432
2.0_INSECT_ISOTIG03869	K00432
2.0_INSECT_GG3J73P03FQDEM	K00432
2.0_BACTERIA_GH93ESX01AOKAB	K00433
2.0_BACTERIA_GH93ESX03FPUVR	K00433
2.0_INSECT_GH93ESX03F5S3H	K00444
2.0_INSECT_ISOTIG02511	K00451
2.0_BACTERIA_GG3J73P03FNPC3	K00452
2.0_INSECT_GG3J73P03FGJIE	K00453
2.0_BACTERIA_GG3J73P03GGQPV	K00453
2.0_INSECT_ISOTIG02195	K00456
2.0_INSECT_ISOTIG00761	K00457
2.0_INSECT_GG3J73P03GX2YM	K00464
2.0_INSECT_ISOTIG03209	K00469
2.0_INSECT_ISOTIG00964	K00471
2.0_INSECT_ISOTIG00965	K00471
2.0_INSECT_ISOTIG05938	K00472
2.0_INSECT_GG3J73P03GEY03	K00472
2.0_INSECT_ISOTIG04843	K00476
2.0_BACTERIA_GG3J73P03FV4NC	K00483
2.0_INSECT_ISOTIG00681	K00485
2.0_INSECT_GG3J73P03FL9NL	K00486
2.0_BACTERIA_GG3J73P03FQ5A7	K00496
2.0_INSECT_ISOTIG01876	K00500
2.0_INSECT_ISOTIG01807	K00501
2.0_INSECT_GH93ESX01B1JMY	K00503
2.0_INSECT_GH93ESX01BUFH1	K00504
2.0_INSECT_ISOTIG02382	K00507
2.0_INSECT_ISOTIG04527	K00510
2.0_INSECT_ISOTIG00341	K00517
2.0_INSECT_ISOTIG00342	K00517
2.0_INSECT_ISOTIG00343	K00517
2.0_INSECT_ISOTIG00344	K00517
2.0_INSECT_ISOTIG00345	K00517
2.0_INSECT_ISOTIG01791	K00517
2.0_INSECT_ISOTIG01897	K00517
2.0_INSECT_ISOTIG01969	K00517
2.0_INSECT_ISOTIG02208	K00517
2.0_INSECT_ISOTIG02753	K00517
2.0_INSECT_ISOTIG03021	K00517
2.0_INSECT_GH93ESX02DAYCC	K00517
2.0_INSECT_GH93ESX03FKM2G	K00517
2.0_NOHITS_GH93ESX02D478N	K00521
2.0_NOHITS_GH93ESX03GNU9Y	K00521
2.0_INSECT_ISOTIG00603	K00522
2.0_INSECT_ISOTIG00604	K00522
2.0_INSECT_ISOTIG05462	K00522
2.0_BACTERIA_GH93ESX02DV74E	K00523
2.0_BACTERIA_GH93ESX03GJXQ1	K00523
2.0_INSECT_GG3J73P03FXYWY	K00525
2.0_BACTERIA_GH93ESX03FXDVU	K00525
2.0_BACTERIA_GG3J73P03GVUQO	K00526
2.0_BACTERIA_GG3J73P03F0AKM	K00527
2.0_BACTERIA_GG3J73P03GN12S	K00527
2.0_BACTERIA_GG3J73P03FSMND	K00528
2.0_BACTERIA_GG3J73P03HDNDC	K00528
2.0_BACTERIA_GG3J73P03GY9FN	K00537
2.0_INSECT_ISOTIG03155	K00540
2.0_INSECT_ISOTIG03253	K00540
2.0_INSECT_GG3J73P03GXF4X	K00540
2.0_BACTERIA_GH93ESX02DAWTJ	K00540
2.0_BACTERIA_GG3J73P03F2C0B	K00540
2.0_INSECT_ISOTIG02808	K00547
2.0_BACTERIA_GH93ESX02D482O	K00547
2.0_BACTERIA_GH93ESX01B82YH	K00548
2.0_BACTERIA_GH93ESX03HD492	K00548
2.0_BACTERIA_GG3J73P03HAGUD	K00548
2.0_BACTERIA_GG3J73P03FVZS6	K00548
2.0_BACTERIA_GG3J73P03F9K30	K00548
2.0_BACTERIA_GG3J73P03GHI82	K00548
2.0_BACTERIA_ISOTIG00204	K00549
2.0_INSECT_GH93ESX01CADVN	K00555
2.0_INSECT_GH93ESX02DFI3Z	K00555
2.0_INSECT_ISOTIG03408	K00558
2.0_INSECT_ISOTIG04098	K00558
2.0_INSECT_ISOTIG05822	K00558
2.0_BACTERIA_GH93ESX03GEY2C	K00558
2.0_INSECT_ISOTIG02417	K00560
2.0_INSECT_ISOTIG02170	K00565
2.0_INSECT_ISOTIG03428	K00566
2.0_INSECT_GH93ESX03FZ5FT	K00566
2.0_INSECT_GH93ESX03FOJKB	K00566
2.0_INSECT_GH93ESX01BJ3PU	K00567
2.0_INSECT_GH93ESX02C7YLP	K00568
2.0_INSECT_GH93ESX03GLLJR	K00573
2.0_INSECT_GG3J73P03HD2OM	K00573
2.0_INSECT_GG3J73P03HAACC	K00573
2.0_BACTERIA_GG3J73P03FHLYY	K00574
2.0_BACTERIA_GH93ESX03F5BN7	K00575
2.0_INSECT_ISOTIG01371	K00586
2.0_INSECT_GH93ESX03GCEBU	K00587
2.0_INSECT_ISOTIG02839	K00591
2.0_BACTERIA_GH93ESX03FKGY5	K00595
2.0_BACTERIA_GH93ESX03G3UFR	K00595
2.0_INSECT_ISOTIG02992	K00599
2.0_INSECT_GH93ESX02EQLLT	K00599
2.0_INSECT_GH93ESX02DLVOF	K00599
2.0_INSECT_ISOTIG01611	K00600
2.0_INSECT_ISOTIG01612	K00600
2.0_INSECT_ISOTIG00948	K00602
2.0_INSECT_GG3J73P03GA2HW	K00604
2.0_INSECT_GG3J73P03G9SOH	K00604
2.0_BACTERIA_GG3J73P03FI5C7	K00604
2.0_BACTERIA_GG3J73P03GO9V0	K00604
2.0_INSECT_ISOTIG00952	K00605
2.0_INSECT_ISOTIG00953	K00605
2.0_BACTERIA_GH93ESX01AJYAT	K00606
2.0_BACTERIA_GH93ESX03F9MSL	K00606
2.0_BACTERIA_GH93ESX03FQ7R1	K00606
2.0_INSECT_GH93ESX02DAYPO	K00609
2.0_INSECT_GG3J73P03G2PXU	K00611
2.0_INSECT_GG3J73P03FG88N	K00611
2.0_INSECT_ISOTIG00838	K00615
2.0_INSECT_ISOTIG00839	K00615
2.0_INSECT_ISOTIG01062	K00616
2.0_BACTERIA_GH93ESX01BAGOJ	K00620
2.0_BACTERIA_GH93ESX01BJ8A9	K00620
2.0_BACTERIA_GH93ESX01BLLO6	K00620
2.0_BACTERIA_GH93ESX02DUG2Q	K00620
2.0_BACTERIA_GH93ESX02CW8RF	K00620
2.0_BACTERIA_GH93ESX02EJDY3	K00620
2.0_BACTERIA_GH93ESX03F39KK	K00620
2.0_BACTERIA_GH93ESX03F73ES	K00620
2.0_BACTERIA_GH93ESX03FHYFF	K00620
2.0_INSECT_ISOTIG04408	K00621
2.0_INSECT_GG3J73P03GLXOS	K00623
2.0_BACTERIA_GH93ESX01B0ZLE	K00625
2.0_INSECT_ISOTIG01915	K00626
2.0_INSECT_ISOTIG02077	K00626
2.0_INSECT_ISOTIG05907	K00627
2.0_INSECT_GH93ESX02DR4SX	K00627
2.0_INSECT_GH93ESX03G64JP	K00627
2.0_INSECT_GG3J73P03G3AEL	K00627
2.0_INSECT_ISOTIG06269	K00629
2.0_INSECT_GH93ESX03HDJ55	K00640
2.0_INSECT_GH93ESX03GK9IB	K00640
2.0_BACTERIA_GH93ESX01AK3PL	K00641
2.0_BACTERIA_GH93ESX01BVIC5	K00641
2.0_BACTERIA_GH93ESX01BG9BZ	K00641
2.0_BACTERIA_GH93ESX01BEGJ1	K00641
2.0_BACTERIA_GH93ESX02D4UPK	K00641
2.0_BACTERIA_GH93ESX02EGEC1	K00641
2.0_BACTERIA_GH93ESX03GGP7A	K00641
2.0_BACTERIA_GH93ESX03FO1O1	K00641
2.0_BACTERIA_GG3J73P03GXKKH	K00641
2.0_INSECT_ISOTIG00848	K00643
2.0_INSECT_ISOTIG00849	K00643
2.0_INSECT_GH93ESX02C3ZPQ	K00645
2.0_INSECT_GH93ESX02DJ4XJ	K00645
2.0_INSECT_GH93ESX02DOM94	K00645
2.0_INSECT_GH93ESX03FRVH0	K00645
2.0_INSECT_GH93ESX03G8PHT	K00645
2.0_INSECT_GG3J73P03FTCAM	K00645
2.0_INSECT_GG3J73P03GDPD7	K00645
2.0_INSECT_GH93ESX01BP4ZJ	K00647
2.0_INSECT_GG3J73P03GBXPT	K00647
2.0_INSECT_GG3J73P03GF4CK	K00647
2.0_INSECT_GG3J73P03GOT0X	K00647
2.0_INSECT_GG3J73P03FJ2L5	K00647
2.0_INSECT_GG3J73P03GQOTT	K00647
2.0_BACTERIA_GH93ESX03HEXLD	K00648
2.0_BACTERIA_GH93ESX03GP29B	K00648
2.0_BACTERIA_GG3J73P03G5N3S	K00648
2.0_INSECT_ISOTIG06387	K00649
2.0_BACTERIA_GG3J73P03F3ZJI	K00651
2.0_INSECT_GG3J73P03GG31S	K00652
2.0_INSECT_GG3J73P03G088S	K00654
2.0_BACTERIA_GG3J73P03GF5DN	K00655
2.0_BACTERIA_GG3J73P03GQXYF	K00656
2.0_BACTERIA_GG3J73P03GEAXA	K00656
2.0_INSECT_ISOTIG04825	K00657
2.0_BACTERIA_ISOTIG00406	K00657
2.0_INSECT_ISOTIG00884	K00658
2.0_INSECT_ISOTIG00885	K00658
2.0_BACTERIA_ISOTIG00071	K00661
2.0_INSECT_ISOTIG01716	K00665
2.0_INSECT_ISOTIG01786	K00665
2.0_INSECT_GH93ESX02ELP4M	K00666
2.0_INSECT_GG3J73P03HEOD5	K00669
2.0_INSECT_ISOTIG01287	K00670
2.0_INSECT_ISOTIG01288	K00670
2.0_INSECT_ISOTIG02630	K00670
2.0_INSECT_ISOTIG04744	K00670
2.0_INSECT_GH93ESX03FVSVO	K00670
2.0_INSECT_ISOTIG01875	K00671
2.0_BACTERIA_GG3J73P03FTXXQ	K00674
2.0_BACTERIA_GG3J73P03FOTGR	K00674
2.0_INSECT_GH93ESX02EEA1X	K00677
2.0_INSECT_GH93ESX03F35MY	K00677
2.0_INSECT_GH93ESX03GNGA1	K00677
2.0_INSECT_GH93ESX03FXCTS	K00677
2.0_INSECT_ISOTIG04361	K00681
2.0_INSECT_ISOTIG04933	K00681
2.0_INSECT_GH93ESX01B98EX	K00681
2.0_INSECT_GH93ESX01BZZAR	K00681
2.0_INSECT_GH93ESX02DUZWH	K00681
2.0_INSECT_GH93ESX02C1KG8	K00681
2.0_INSECT_GH93ESX02DVWNP	K00681
2.0_INSECT_GH93ESX02DL626	K00681
2.0_INSECT_GH93ESX02ENMO8	K00681
2.0_INSECT_GH93ESX03GSRNZ	K00681
2.0_INSECT_GH93ESX03G6ROC	K00681
2.0_INSECT_GH93ESX03FV2G0	K00681
2.0_INSECT_GG3J73P03GKIAI	K00681
2.0_INSECT_GG3J73P03G8MRT	K00681
2.0_INSECT_GH93ESX01BPUOM	K00682
2.0_INSECT_GH93ESX03GNTXH	K00682
2.0_INSECT_GH93ESX03GL86D	K00682
2.0_BACTERIA_GG3J73P03GSC2A	K00684
2.0_INSECT_ISOTIG03934	K00685
2.0_INSECT_GG3J73P03GTGKR	K00685
2.0_INSECT_ISOTIG01673	K00688
2.0_INSECT_ISOTIG02500	K00693
2.0_BACTERIA_GG3J73P03FF37Q	K00694
2.0_INSECT_ISOTIG03946	K00697
2.0_INSECT_ISOTIG04602	K00697
2.0_INSECT_GG3J73P03FWTP9	K00697
2.0_INSECT_GG3J73P03F3V5X	K00698
2.0_INSECT_ISOTIG00866	K00699
2.0_INSECT_ISOTIG00867	K00699
2.0_INSECT_ISOTIG01696	K00700
2.0_BACTERIA_GH93ESX03HAFPC	K00703
2.0_BACTERIA_GH93ESX03F56GE	K00705
2.0_BACTERIA_GH93ESX03HDP8N	K00705
2.0_NOHITS_GH93ESX03F1T14	K00706
2.0_INSECT_ISOTIG05696	K00710
2.0_INSECT_ISOTIG06648	K00710
2.0_INSECT_GH93ESX02DBYUV	K00710
2.0_INSECT_GG3J73P03G9SFB	K00710
2.0_INSECT_GG3J73P03HCBY4	K00710
2.0_INSECT_GH93ESX01BVM63	K00717
2.0_INSECT_GH93ESX03FZZG8	K00717
2.0_INSECT_GH93ESX03G3AHS	K00717
2.0_INSECT_ISOTIG05610	K00720
2.0_INSECT_ISOTIG03665	K00721
2.0_INSECT_GG3J73P03G8M7C	K00724
2.0_INSECT_GH93ESX01A2WWZ	K00726
2.0_INSECT_ISOTIG05737	K00728
2.0_INSECT_GG3J73P03HCM3S	K00728
2.0_NOHITS_GG3J73P03GC9U2	K00728
2.0_INSECT_GH93ESX02DTOAK	K00729
2.0_INSECT_GG3J73P03GA9LZ	K00729
2.0_INSECT_GG3J73P03GHJAX	K00729
2.0_INSECT_GG3J73P03GXM9M	K00729
2.0_INSECT_ISOTIG05779	K00731
2.0_INSECT_GH93ESX02EIVEP	K00733
2.0_INSECT_GH93ESX02C0E2L	K00736
2.0_BACTERIA_GH93ESX03GRF4L	K00737
2.0_INSECT_GG3J73P03HCXW7	K00738
2.0_INSECT_GG3J73P03FLAF4	K00741
2.0_INSECT_ISOTIG02050	K00750
2.0_INSECT_GH93ESX01AV0QI	K00753
2.0_INSECT_GH93ESX03GU0ZL	K00756
2.0_INSECT_GG3J73P03FXAW8	K00757
2.0_INSECT_GH93ESX02CWZFZ	K00758
2.0_BACTERIA_GH93ESX02C26YD	K00758
2.0_BACTERIA_GH93ESX02D4LI3	K00758
2.0_INSECT_GH93ESX02ENLKA	K00759
2.0_INSECT_GG3J73P03F6LC7	K00759
2.0_INSECT_ISOTIG03410	K00761
2.0_INSECT_GH93ESX03GDJXX	K00761
2.0_INSECT_GH93ESX02D2AJQ	K00762
2.0_INSECT_GG3J73P03F5ZT5	K00762
2.0_BACTERIA_GH93ESX02EK3WF	K00763
2.0_BACTERIA_GH93ESX03HDLM7	K00763
2.0_BACTERIA_GH93ESX03G531B	K00763
2.0_INSECT_GH93ESX02D3CFD	K00764
2.0_INSECT_GH93ESX03FR7XQ	K00764
2.0_INSECT_GH93ESX03GV9F4	K00764
2.0_INSECT_GG3J73P03GYJCZ	K00764
2.0_BACTERIA_GH93ESX01B5Q61	K00765
2.0_BACTERIA_GH93ESX01BAFYA	K00765
2.0_BACTERIA_GG3J73P03GT0FV	K00765
2.0_BACTERIA_GG3J73P03GDG2D	K00765
2.0_BACTERIA_GG3J73P03FPELM	K00766
2.0_BACTERIA_GG3J73P03F2UP2	K00766
2.0_BACTERIA_GH93ESX03GGZ2P	K00767
2.0_BACTERIA_GH93ESX03FF9HY	K00769
2.0_INSECT_GG3J73P03GLQ88	K00771
2.0_INSECT_ISOTIG02340	K00772
2.0_INSECT_ISOTIG02061	K00773
2.0_BACTERIA_ISOTIG00010	K00783
2.0_BACTERIA_ISOTIG00011	K00783
2.0_BACTERIA_GH93ESX01BLAW5	K00783
2.0_BACTERIA_GH93ESX02DOP8A	K00783
2.0_BACTERIA_GH93ESX03GQSD8	K00783
2.0_INSECT_ISOTIG05424	K00784
2.0_INSECT_GH93ESX03G5HFE	K00784
2.0_INSECT_GG3J73P03FZUBB	K00784
2.0_INSECT_GG3J73P03GWKWG	K00784
2.0_INSECT_GG3J73P03GNTXN	K00784
2.0_INSECT_ISOTIG03213	K00787
2.0_INSECT_GH93ESX01APPVY	K00787
2.0_BACTERIA_GH93ESX01BSWR1	K00788
2.0_INSECT_ISOTIG00511	K00789
2.0_INSECT_ISOTIG00512	K00789
2.0_INSECT_ISOTIG00513	K00789
2.0_INSECT_ISOTIG00514	K00789
2.0_INSECT_ISOTIG02319	K00789
2.0_BACTERIA_GH93ESX02DZG9O	K00790
2.0_INSECT_ISOTIG04223	K00791
2.0_INSECT_GG3J73P03FLXC4	K00791
2.0_BACTERIA_GG3J73P03GTU9K	K00793
2.0_BACTERIA_GH93ESX02EH3QB	K00794
2.0_BACTERIA_GH93ESX03GJWBV	K00794
2.0_BACTERIA_GG3J73P03FXC1T	K00796
2.0_INSECT_ISOTIG02176	K00797
2.0_BACTERIA_GH93ESX02ESB2K	K00797
2.0_INSECT_ISOTIG02873	K00798
2.0_INSECT_ISOTIG01159	K00799
2.0_INSECT_ISOTIG02277	K00799
2.0_INSECT_ISOTIG02364	K00799
2.0_INSECT_ISOTIG02540	K00799
2.0_INSECT_ISOTIG02573	K00799
2.0_INSECT_ISOTIG03074	K00799
2.0_INSECT_GG3J73P03FKK1K	K00799
2.0_NOHITS_GH93ESX02DKECF	K00799
2.0_BACTERIA_GH93ESX01B034K	K00800
2.0_BACTERIA_GH93ESX02D7VCK	K00800
2.0_BACTERIA_GH93ESX02DPT3Y	K00800
2.0_BACTERIA_GH93ESX02EMFR9	K00800
2.0_BACTERIA_GH93ESX02C9GTF	K00800
2.0_BACTERIA_GH93ESX02D7L0I	K00800
2.0_BACTERIA_GH93ESX02EGDPQ	K00800
2.0_BACTERIA_GH93ESX03GWD1J	K00800
2.0_BACTERIA_GH93ESX03G5KB2	K00800
2.0_BACTERIA_GH93ESX03FPJGH	K00800
2.0_BACTERIA_GH93ESX03GL1GN	K00800
2.0_BACTERIA_GH93ESX01BCON0	K00801
2.0_BACTERIA_GH93ESX01BT2P2	K00801
2.0_INSECT_ISOTIG05738	K00802
2.0_INSECT_GH93ESX02DPDOJ	K00803
2.0_INSECT_ISOTIG06402	K00804
2.0_INSECT_GH93ESX02EI97Q	K00809
2.0_INSECT_GH93ESX02D53DR	K00812
2.0_INSECT_GG3J73P03GWQDI	K00813
2.0_INSECT_ISOTIG02764	K00814
2.0_INSECT_GH93ESX02DWZBC	K00815
2.0_INSECT_ISOTIG00569	K00816
2.0_INSECT_ISOTIG00570	K00816
2.0_INSECT_ISOTIG00571	K00816
2.0_BACTERIA_GH93ESX01CB2DU	K00817
2.0_BACTERIA_GH93ESX02C0RJJ	K00817
2.0_INSECT_ISOTIG00678	K00818
2.0_INSECT_ISOTIG00679	K00818
2.0_INSECT_ISOTIG01854	K00819
2.0_INSECT_ISOTIG03516	K00820
2.0_INSECT_ISOTIG03913	K00820
2.0_INSECT_GH93ESX01BH7XY	K00820
2.0_INSECT_GG3J73P03GWL5B	K00820
2.0_INSECT_GG3J73P03G1O5S	K00820
2.0_INSECT_ISOTIG04429	K00823
2.0_INSECT_ISOTIG00495	K00825
2.0_INSECT_ISOTIG00496	K00825
2.0_INSECT_ISOTIG00497	K00825
2.0_INSECT_ISOTIG00498	K00825
2.0_INSECT_ISOTIG01615	K00826
2.0_INSECT_ISOTIG01616	K00826
2.0_BACTERIA_GG3J73P03FSK67	K00826
2.0_INSECT_ISOTIG04655	K00827
2.0_INSECT_GH93ESX01AZI0E	K00830
2.0_INSECT_GH93ESX03GZVCR	K00830
2.0_INSECT_GH93ESX03F791O	K00830
2.0_INSECT_ISOTIG02298	K00831
2.0_INSECT_ISOTIG03459	K00833
2.0_BACTERIA_GH93ESX02DV243	K00833
2.0_BACTERIA_GH93ESX03F76WK	K00835
2.0_INSECT_GG3J73P03G231N	K00839
2.0_INSECT_ISOTIG00974	K00844
2.0_INSECT_ISOTIG00975	K00844
2.0_BACTERIA_GH93ESX02C0UVC	K00845
2.0_BACTERIA_GH93ESX02EJ1UM	K00845
2.0_BACTERIA_GH93ESX02D89V1	K00845
2.0_BACTERIA_GH93ESX03G6H92	K00845
2.0_BACTERIA_GH93ESX03FL9KV	K00845
2.0_BACTERIA_GG3J73P03FJUNP	K00845
2.0_INSECT_ISOTIG01970	K00849
2.0_INSECT_ISOTIG00766	K00850
2.0_INSECT_ISOTIG00767	K00850
2.0_INSECT_GH93ESX02EBX3X	K00850
2.0_INSECT_GG3J73P03F64RI	K00850
2.0_BACTERIA_GH93ESX02CVPZ6	K00851
2.0_BACTERIA_GH93ESX02EI1XQ	K00851
2.0_INSECT_ISOTIG03327	K00852
2.0_INSECT_GH93ESX01BU1L3	K00854
2.0_INSECT_GH93ESX02CZB9Q	K00856
2.0_INSECT_GH93ESX03G0SHN	K00856
2.0_INSECT_ISOTIG02810	K00857
2.0_INSECT_ISOTIG05008	K00858
2.0_INSECT_GH93ESX02C0K11	K00858
2.0_INSECT_GH93ESX02EH65Z	K00858
2.0_INSECT_GH93ESX02DWINC	K00858
2.0_INSECT_GH93ESX03GSW55	K00858
2.0_INSECT_GH93ESX03GJASF	K00858
2.0_INSECT_ISOTIG04578	K00859
2.0_INSECT_GH93ESX02EOST9	K00860
2.0_INSECT_GH93ESX03HA18V	K00861
2.0_INSECT_GH93ESX01AYNEI	K00863
2.0_INSECT_GG3J73P03FLORO	K00863
2.0_INSECT_ISOTIG00918	K00864
2.0_INSECT_ISOTIG00919	K00864
2.0_INSECT_ISOTIG02514	K00864
2.0_INSECT_GH93ESX02D1N93	K00865
2.0_INSECT_GH93ESX03F72Q8	K00865
2.0_BACTERIA_GH93ESX02DZFBM	K00865
2.0_BACTERIA_GH93ESX02EPDU7	K00865
2.0_BACTERIA_GH93ESX02C1H54	K00865
2.0_BACTERIA_GG3J73P03GIYEQ	K00867
2.0_INSECT_ISOTIG03663	K00868
2.0_INSECT_GH93ESX03GULAX	K00868
2.0_INSECT_GG3J73P03G0UI1	K00869
2.0_INSECT_ISOTIG00669	K00873
2.0_INSECT_ISOTIG00670	K00873
2.0_INSECT_ISOTIG00671	K00873
2.0_INSECT_ISOTIG03582	K00873
2.0_INSECT_ISOTIG02602	K00876
2.0_BACTERIA_GH93ESX03F3NGM	K00878
2.0_BACTERIA_GH93ESX02EVCCT	K00881
2.0_BACTERIA_GH93ESX03GMJVK	K00882
2.0_INSECT_ISOTIG05771	K00884
2.0_INSECT_GH93ESX02C7CGU	K00888
2.0_INSECT_GH93ESX03GXACM	K00889
2.0_INSECT_GG3J73P03FTBQQ	K00889
2.0_INSECT_GG3J73P03FI597	K00889
2.0_BACTERIA_GH93ESX02EJ11W	K00891
2.0_NOHITS_ISOTIG03797	K00891
2.0_BACTERIA_GH93ESX01AHB4E	K00892
2.0_BACTERIA_GH93ESX01BRBWK	K00897
2.0_INSECT_GH93ESX02EIV8Z	K00898
2.0_BACTERIA_GG3J73P03G0A7J	K00899
2.0_INSECT_GG3J73P03GEDEJ	K00901
2.0_INSECT_GG3J73P03HDQPD	K00901
2.0_INSECT_GG3J73P03FGJYH	K00901
2.0_INSECT_ISOTIG02446	K00902
2.0_BACTERIA_GH93ESX02EJ33J	K00903
2.0_BACTERIA_GH93ESX03GVQN6	K00906
2.0_INSECT_ISOTIG03455	K00907
2.0_INSECT_ISOTIG01247	K00911
2.0_INSECT_ISOTIG03969	K00911
2.0_INSECT_GG3J73P03G9BBB	K00914
2.0_BACTERIA_GH93ESX03FS0UM	K00917
2.0_BACTERIA_GG3J73P03FUFRC	K00919
2.0_BACTERIA_GG3J73P03HCEL0	K00919
2.0_BACTERIA_GG3J73P03G8ZM9	K00919
2.0_INSECT_GH93ESX03GHG8Q	K00922
2.0_BACTERIA_GH93ESX01BQXX2	K00925
2.0_BACTERIA_GG3J73P03G3NJL	K00925
2.0_BACTERIA_GG3J73P03GC9GL	K00925
2.0_BACTERIA_GH93ESX02DL4R1	K00926
2.0_BACTERIA_GG3J73P03GZWY1	K00926
2.0_INSECT_ISOTIG01867	K00927
2.0_INSECT_GH93ESX02D2QYC	K00927
2.0_BACTERIA_GH93ESX01AN79A	K00928
2.0_BACTERIA_GH93ESX03GMB6W	K00928
2.0_BACTERIA_GG3J73P03GJGKX	K00928
2.0_INSECT_GH93ESX02C652R	K00930
2.0_INSECT_GH93ESX02DG2MK	K00931
2.0_INSECT_GH93ESX03F17R3	K00931
2.0_INSECT_GG3J73P03F59L5	K00931
2.0_INSECT_ISOTIG00212	K00934
2.0_INSECT_ISOTIG00213	K00934
2.0_INSECT_ISOTIG00214	K00936
2.0_BACTERIA_GH93ESX01AE5SW	K00936
2.0_BACTERIA_GH93ESX01B4P76	K00936
2.0_BACTERIA_GH93ESX02DSQCN	K00937
2.0_BACTERIA_GH93ESX03FOS5Z	K00937
2.0_INSECT_ISOTIG02901	K00939
2.0_INSECT_GH93ESX03FSMMW	K00939
2.0_INSECT_ISOTIG01251	K00940
2.0_INSECT_ISOTIG02835	K00940
2.0_INSECT_GH93ESX01B884L	K00940
2.0_INSECT_GH93ESX03FNP7M	K00940
2.0_INSECT_GG3J73P03G1ZA6	K00940
2.0_INSECT_GG3J73P03FMZXM	K00940
2.0_BACTERIA_GG3J73P03GJ619	K00941
2.0_INSECT_ISOTIG06658	K00942
2.0_INSECT_GH93ESX01BM4RS	K00942
2.0_INSECT_GH93ESX03GE0GR	K00942
2.0_INSECT_GH93ESX03FKV4A	K00942
2.0_INSECT_GG3J73P03GQDMC	K00942
2.0_INSECT_GG3J73P03FWDBV	K00942
2.0_INSECT_ISOTIG02049	K00943
2.0_BACTERIA_GG3J73P03FXZAG	K00943
2.0_BACTERIA_GG3J73P03GKPWA	K00943
2.0_BACTERIA_GH93ESX03FW303	K00945
2.0_BACTERIA_GH93ESX01AMDB0	K00946
2.0_INSECT_ISOTIG00751	K00948
2.0_INSECT_ISOTIG00752	K00948
2.0_INSECT_GG3J73P03FF1CL	K00949
2.0_BACTERIA_GH93ESX02DBROX	K00950
2.0_BACTERIA_GH93ESX03GSZ8L	K00950
2.0_BACTERIA_GH93ESX03GN0UG	K00950
2.0_BACTERIA_GG3J73P03FEZI8	K00950
2.0_BACTERIA_ISOTIG00166	K00951
2.0_INSECT_GG3J73P03FHODT	K00953
2.0_INSECT_ISOTIG01706	K00962
2.0_INSECT_GG3J73P03HFZE8	K00962
2.0_INSECT_ISOTIG00860	K00963
2.0_INSECT_ISOTIG00861	K00963
2.0_INSECT_GG3J73P03G2JAP	K00963
2.0_INSECT_ISOTIG01917	K00965
2.0_INSECT_ISOTIG01140	K00966
2.0_INSECT_ISOTIG05134	K00966
2.0_INSECT_GH93ESX02C7AIX	K00967
2.0_INSECT_GH93ESX03FNDY5	K00967
2.0_INSECT_ISOTIG03050	K00968
2.0_INSECT_GH93ESX03G3MRE	K00970
2.0_INSECT_GH93ESX03HBM9Z	K00970
2.0_INSECT_GH93ESX01AUR6Y	K00973
2.0_INSECT_GH93ESX01BN560	K00973
2.0_INSECT_GH93ESX02EVC7U	K00973
2.0_INSECT_GH93ESX02DQYLW	K00973
2.0_INSECT_GH93ESX03FK3EP	K00973
2.0_INSECT_GG3J73P03GLBQS	K00973
2.0_INSECT_ISOTIG06294	K00974
2.0_INSECT_GH93ESX01AZ4V1	K00974
2.0_INSECT_GH93ESX01B6SJJ	K00974
2.0_BACTERIA_GG3J73P03FXQL2	K00975
2.0_BACTERIA_GG3J73P03GMG01	K00975
2.0_BACTERIA_GG3J73P03G2ZRU	K00975
2.0_INSECT_GH93ESX02EF4SV	K00978
2.0_INSECT_GH93ESX03FIPK0	K00978
2.0_BACTERIA_GG3J73P03FHQAL	K00979
2.0_BACTERIA_GH93ESX01AXXV2	K00981
2.0_BACTERIA_GH93ESX01CAKB1	K00981
2.0_BACTERIA_GH93ESX02DONDC	K00981
2.0_BACTERIA_GH93ESX02ENF4O	K00981
2.0_BACTERIA_GH93ESX02DQSNU	K00981
2.0_BACTERIA_GH93ESX03GWQGR	K00981
2.0_BACTERIA_GH93ESX03GR05U	K00981
2.0_BACTERIA_GH93ESX03GW39B	K00981
2.0_BACTERIA_GH93ESX03FZNTF	K00981
2.0_BACTERIA_GG3J73P03GA57F	K00982
2.0_BACTERIA_GG3J73P03GPIG2	K00982
2.0_INSECT_GH93ESX01AP690	K00983
2.0_BACTERIA_GG3J73P03FKWQO	K00989
2.0_BACTERIA_GG3J73P03GR0IC	K00989
2.0_BACTERIA_GH93ESX01B0RX2	K00990
2.0_BACTERIA_GH93ESX02EIW5T	K00990
2.0_INSECT_ISOTIG00992	K00993
2.0_INSECT_GG3J73P03HC7JF	K00995
2.0_BACTERIA_GH93ESX01ANRTQ	K00998
2.0_INSECT_ISOTIG02616	K00999
2.0_BACTERIA_GH93ESX02DWS8I	K01000
2.0_INSECT_GG3J73P03G244Q	K01001
2.0_BACTERIA_ISOTIG00292	K01002
2.0_BACTERIA_GH93ESX03GTQXJ	K01003
2.0_BACTERIA_GG3J73P03FG5J8	K01006
2.0_INSECT_GH93ESX03F2PTO	K01007
2.0_BACTERIA_GH93ESX02DARFK	K01007
2.0_BACTERIA_GH93ESX03G85DO	K01007
2.0_BACTERIA_GG3J73P03FQFY2	K01007
2.0_INSECT_ISOTIG00744	K01008
2.0_INSECT_ISOTIG00745	K01008
2.0_INSECT_GH93ESX02EEVMV	K01008
2.0_BACTERIA_GH93ESX01CBSL3	K01011
2.0_BACTERIA_GH93ESX02CWEOD	K01011
2.0_BACTERIA_GH93ESX03F5HJJ	K01011
2.0_BACTERIA_ISOTIG00069	K01012
2.0_INSECT_ISOTIG02356	K01014
2.0_INSECT_ISOTIG02365	K01016
2.0_INSECT_GH93ESX01B0ZOB	K01019
2.0_INSECT_GH93ESX03GBOD9	K01021
2.0_INSECT_GH93ESX01ASA3Q	K01025
2.0_INSECT_ISOTIG03599	K01027
2.0_INSECT_GG3J73P03FGGEX	K01028
2.0_INSECT_GG3J73P03HGI2L	K01029
2.0_INSECT_GG3J73P03F5PZH	K01034
2.0_INSECT_GG3J73P03G2GZ1	K01034
2.0_INSECT_GG3J73P03G0JII	K01036
2.0_BACTERIA_GH93ESX02CWKBT	K01042
2.0_INSECT_GG3J73P03GSZRE	K01043
2.0_BACTERIA_GH93ESX02EUBF7	K01043
2.0_INSECT_GG3J73P03GWV88	K01044
2.0_INSECT_ISOTIG02232	K01046
2.0_INSECT_ISOTIG01163	K01047
2.0_INSECT_ISOTIG01337	K01047
2.0_BACTERIA_GG3J73P03HEMMV	K01048
2.0_INSECT_GH93ESX03FYST9	K01049
2.0_INSECT_GG3J73P03F5QA7	K01051
2.0_BACTERIA_GH93ESX01BSOKS	K01056
2.0_BACTERIA_GH93ESX02DE8U5	K01056
2.0_INSECT_ISOTIG02560	K01057
2.0_BACTERIA_GH93ESX01B6ZI1	K01061
2.0_BACTERIA_GH93ESX01CEP3D	K01061
2.0_INSECT_ISOTIG01152	K01062
2.0_INSECT_ISOTIG03391	K01062
2.0_INSECT_ISOTIG03536	K01062
2.0_INSECT_ISOTIG03823	K01062
2.0_INSECT_ISOTIG00439	K01063
2.0_INSECT_ISOTIG00440	K01063
2.0_INSECT_ISOTIG00441	K01063
2.0_INSECT_ISOTIG00442	K01063
2.0_INSECT_GH93ESX02DYZ6J	K01066
2.0_INSECT_GH93ESX02EGT5E	K01066
2.0_INSECT_GH93ESX03FPTT1	K01066
2.0_INSECT_ISOTIG02710	K01069
2.0_INSECT_ISOTIG03605	K01070
2.0_INSECT_ISOTIG03365	K01074
2.0_INSECT_GH93ESX02DJ6CF	K01074
2.0_INSECT_ISOTIG00886	K01077
2.0_INSECT_ISOTIG00887	K01077
2.0_INSECT_ISOTIG01989	K01077
2.0_INSECT_GH93ESX03GZFLH	K01077
2.0_INSECT_ISOTIG04641	K01079
2.0_INSECT_GH93ESX01BBTXO	K01079
2.0_INSECT_GH93ESX01AYJUU	K01080
2.0_INSECT_ISOTIG00894	K01081
2.0_INSECT_ISOTIG00895	K01081
2.0_INSECT_GH93ESX03GUYAD	K01081
2.0_INSECT_GH93ESX03FULYM	K01081
2.0_INSECT_GH93ESX03FVT2Q	K01082
2.0_INSECT_GG3J73P03G4WVH	K01082
2.0_BACTERIA_GG3J73P03GVB7G	K01085
2.0_BACTERIA_GH93ESX03GU797	K01087
2.0_INSECT_ISOTIG02632	K01090
2.0_INSECT_ISOTIG03796	K01090
2.0_INSECT_ISOTIG04442	K01090
2.0_INSECT_ISOTIG05025	K01090
2.0_INSECT_GH93ESX01B729J	K01090
2.0_INSECT_GG3J73P03FN6ZX	K01090
2.0_BACTERIA_ISOTIG00013	K01090
2.0_BACTERIA_GH93ESX02C9T3H	K01091
2.0_BACTERIA_GH93ESX03GCSJ9	K01091
2.0_INSECT_ISOTIG01004	K01092
2.0_INSECT_ISOTIG01005	K01092
2.0_INSECT_GH93ESX01BHR84	K01099
2.0_INSECT_GH93ESX02C5BKG	K01099
2.0_INSECT_GH93ESX03F8U0V	K01099
2.0_INSECT_GG3J73P03G2PF8	K01101
2.0_INSECT_ISOTIG03086	K01103
2.0_INSECT_ISOTIG03710	K01103
2.0_INSECT_ISOTIG00610	K01104
2.0_INSECT_ISOTIG00611	K01104
2.0_INSECT_ISOTIG00612	K01104
2.0_INSECT_ISOTIG01740	K01104
2.0_INSECT_ISOTIG02760	K01104
2.0_INSECT_GH93ESX02EDGJH	K01104
2.0_INSECT_GH93ESX03FXP0E	K01104
2.0_INSECT_GH93ESX03G3U4T	K01104
2.0_INSECT_GG3J73P03GTMZ2	K01104
2.0_BACTERIA_GH93ESX03GMUYW	K01104
2.0_INSECT_ISOTIG05870	K01106
2.0_INSECT_GH93ESX03GIPV1	K01107
2.0_INSECT_GH93ESX01B8Y3Q	K01109
2.0_INSECT_GH93ESX01BCHZO	K01109
2.0_INSECT_GH93ESX02DMPTO	K01109
2.0_INSECT_GH93ESX02D3ZOC	K01109
2.0_INSECT_GH93ESX03G8UZZ	K01109
2.0_INSECT_GH93ESX03GQO39	K01109
2.0_INSECT_GH93ESX03GUGA4	K01109
2.0_INSECT_GG3J73P03GHOQG	K01109
2.0_INSECT_GH93ESX02DS6SK	K01110
2.0_INSECT_GH93ESX02D0KED	K01110
2.0_INSECT_ISOTIG06345	K01112
2.0_BACTERIA_GH93ESX01B7VIZ	K01113
2.0_BACTERIA_GH93ESX02EHUZK	K01114
2.0_BACTERIA_GG3J73P03G56XN	K01114
2.0_INSECT_GH93ESX01BIC4W	K01115
2.0_BACTERIA_GH93ESX01BX25L	K01119
2.0_INSECT_ISOTIG05899	K01120
2.0_INSECT_GH93ESX01B8F2W	K01120
2.0_INSECT_GG3J73P03GXYMR	K01126
2.0_BACTERIA_GG3J73P03F9RTR	K01126
2.0_INSECT_GG3J73P03FIEN6	K01128
2.0_BACTERIA_GH93ESX02EGWPW	K01129
2.0_BACTERIA_GH93ESX03GQ0GP	K01129
2.0_BACTERIA_GG3J73P03GQUMP	K01129
2.0_INSECT_ISOTIG03059	K01135
2.0_INSECT_GH93ESX01A77B9	K01135
2.0_INSECT_GH93ESX02DUF2P	K01136
2.0_INSECT_GG3J73P03FJBQJ	K01136
2.0_INSECT_ISOTIG01783	K01137
2.0_BACTERIA_GH93ESX01B5JLG	K01138
2.0_BACTERIA_GH93ESX01A2BKJ	K01139
2.0_BACTERIA_GH93ESX03F0UL2	K01141
2.0_INSECT_ISOTIG03431	K01142
2.0_INSECT_GH93ESX01A1YY8	K01142
2.0_INSECT_GG3J73P03G63WR	K01142
2.0_INSECT_GG3J73P03GO0QA	K01142
2.0_INSECT_GG3J73P03GI1YH	K01142
2.0_INSECT_GH93ESX01BIHL6	K01147
2.0_INSECT_GH93ESX03GY5C7	K01147
2.0_INSECT_ISOTIG02691	K01148
2.0_BACTERIA_GH93ESX01BGVDI	K01151
2.0_BACTERIA_GH93ESX03FVWFT	K01151
2.0_BACTERIA_GH93ESX01BAZ6U	K01153
2.0_BACTERIA_GH93ESX01AST6S	K01153
2.0_BACTERIA_GH93ESX02ENDR3	K01153
2.0_BACTERIA_GH93ESX02EDFGZ	K01153
2.0_BACTERIA_GH93ESX03GIE5A	K01153
2.0_BACTERIA_GH93ESX03F6HBY	K01153
2.0_BACTERIA_GH93ESX03G26MS	K01153
2.0_BACTERIA_GG3J73P03HC3N5	K01153
2.0_INSECT_ISOTIG05994	K01158
2.0_INSECT_GH93ESX03HERUG	K01168
2.0_INSECT_GH93ESX01AI9VJ	K01170
2.0_INSECT_GG3J73P03FYXTW	K01170
2.0_INSECT_GH93ESX03GKHLP	K01173
2.0_INSECT_ISOTIG03015	K01175
2.0_INSECT_ISOTIG04256	K01175
2.0_INSECT_ISOTIG06088	K01175
2.0_BACTERIA_GH93ESX03FYTQ3	K01175
2.0_INSECT_ISOTIG04122	K01176
2.0_INSECT_GH93ESX03GNKOZ	K01176
2.0_BACTERIA_GH93ESX02DAYMP	K01176
2.0_BACTERIA_GG3J73P03FNC27	K01176
2.0_BACTERIA_GG3J73P03FPB9B	K01179
2.0_INSECT_ISOTIG01874	K01183
2.0_INSECT_ISOTIG02191	K01183
2.0_INSECT_ISOTIG02307	K01183
2.0_INSECT_ISOTIG02584	K01183
2.0_INSECT_GH93ESX01BSW6B	K01185
2.0_INSECT_GH93ESX01BF1UF	K01185
2.0_INSECT_GH93ESX02ESMNP	K01185
2.0_BACTERIA_ISOTIG00475	K01185
2.0_BACTERIA_GH93ESX02D88DY	K01185
2.0_INSECT_ISOTIG00794	K01187
2.0_INSECT_ISOTIG00795	K01187
2.0_INSECT_ISOTIG01726	K01187
2.0_INSECT_ISOTIG02239	K01187
2.0_INSECT_ISOTIG03890	K01187
2.0_INSECT_ISOTIG05726	K01187
2.0_INSECT_ISOTIG02963	K01188
2.0_INSECT_ISOTIG03485	K01189
2.0_INSECT_ISOTIG06426	K01192
2.0_INSECT_GG3J73P03FVZSZ	K01192
2.0_INSECT_GG3J73P03FQ57D	K01193
2.0_BACTERIA_GG3J73P03G5TAR	K01193
2.0_BACTERIA_GG3J73P03GO95X	K01193
2.0_BACTERIA_GG3J73P03HAOH4	K01193
2.0_INSECT_ISOTIG02448	K01194
2.0_INSECT_GH93ESX03GC4S0	K01194
2.0_INSECT_GG3J73P03F7LT7	K01194
2.0_INSECT_ISOTIG01106	K01195
2.0_INSECT_ISOTIG01688	K01196
2.0_INSECT_ISOTIG06174	K01201
2.0_INSECT_ISOTIG02749	K01205
2.0_INSECT_ISOTIG01096	K01206
2.0_BACTERIA_GH93ESX01ASLKX	K01207
2.0_BACTERIA_GG3J73P03G333X	K01207
2.0_INSECT_GH93ESX02DTLJX	K01212
2.0_INSECT_GH93ESX03F2T1F	K01212
2.0_INSECT_GG3J73P03G244U	K01212
2.0_INSECT_ISOTIG01792	K01215
2.0_INSECT_ISOTIG01901	K01226
2.0_INSECT_GG3J73P03FG5H1	K01228
2.0_INSECT_GG3J73P03F9I3R	K01230
2.0_INSECT_GG3J73P03FOSN0	K01230
2.0_BACTERIA_GH93ESX01B35WA	K01232
2.0_INSECT_ISOTIG02023	K01234
2.0_BACTERIA_GG3J73P03G41EV	K01238
2.0_INSECT_GH93ESX02D7FNX	K01239
2.0_BACTERIA_GH93ESX03F6CSE	K01243
2.0_INSECT_GH93ESX01BXB8C	K01246
2.0_INSECT_GG3J73P03HFNG0	K01246
2.0_INSECT_ISOTIG01832	K01251
2.0_INSECT_ISOTIG02158	K01251
2.0_INSECT_ISOTIG00846	K01254
2.0_INSECT_ISOTIG00847	K01254
2.0_INSECT_ISOTIG01793	K01255
2.0_INSECT_ISOTIG01817	K01255
2.0_INSECT_GH93ESX01BJI1L	K01256
2.0_INSECT_GH93ESX02D3L2I	K01256
2.0_BACTERIA_GG3J73P03HEHXC	K01258
2.0_INSECT_GH93ESX01BK7M7	K01259
2.0_INSECT_GH93ESX01BE8EU	K01259
2.0_INSECT_GH93ESX02DMQO2	K01259
2.0_INSECT_GH93ESX03G26I2	K01259
2.0_INSECT_ISOTIG02219	K01262
2.0_INSECT_GH93ESX02EWA1E	K01262
2.0_INSECT_ISOTIG01363	K01265
2.0_INSECT_ISOTIG01931	K01265
2.0_INSECT_GH93ESX01BRHAV	K01265
2.0_INSECT_GH93ESX02DJNFQ	K01265
2.0_INSECT_GH93ESX02DZ77D	K01265
2.0_INSECT_GH93ESX02DBK9H	K01265
2.0_INSECT_GG3J73P03GYIVH	K01265
2.0_BACTERIA_GH93ESX03G08QK	K01270
2.0_INSECT_GG3J73P03FJ0XQ	K01273
2.0_INSECT_ISOTIG00150	K01275
2.0_INSECT_ISOTIG00151	K01275
2.0_INSECT_ISOTIG00152	K01275
2.0_INSECT_ISOTIG00153	K01275
2.0_INSECT_ISOTIG00154	K01275
2.0_INSECT_ISOTIG00157	K01275
2.0_INSECT_ISOTIG00158	K01275
2.0_INSECT_ISOTIG02204	K01275
2.0_INSECT_ISOTIG02243	K01280
2.0_INSECT_ISOTIG02939	K01283
2.0_INSECT_GG3J73P03FX1CP	K01284
2.0_INSECT_ISOTIG02028	K01285
2.0_INSECT_ISOTIG01068	K01294
2.0_INSECT_GH93ESX03HF0DF	K01301
2.0_INSECT_ISOTIG01850	K01303
2.0_INSECT_GH93ESX01B52KH	K01307
2.0_INSECT_ISOTIG04662	K01316
2.0_INSECT_ISOTIG03552	K01322
2.0_INSECT_ISOTIG03225	K01338
2.0_INSECT_ISOTIG05924	K01338
2.0_BACTERIA_GG3J73P03G00QR	K01356
2.0_INSECT_ISOTIG05839	K01357
2.0_INSECT_ISOTIG05496	K01358
2.0_INSECT_ISOTIG06493	K01358
2.0_INSECT_GH93ESX02DQ2WE	K01358
2.0_INSECT_GG3J73P03GM3BR	K01358
2.0_INSECT_ISOTIG02253	K01360
2.0_INSECT_ISOTIG00806	K01362
2.0_INSECT_GH93ESX01CBYXX	K01362
2.0_INSECT_GH93ESX02D1ROD	K01362
2.0_INSECT_GH93ESX02EEZT3	K01362
2.0_INSECT_GH93ESX03G2TIP	K01362
2.0_INSECT_GH93ESX03GGIKP	K01362
2.0_INSECT_GH93ESX03GXMTT	K01362
2.0_INSECT_GG3J73P03GY4LK	K01362
2.0_INSECT_ISOTIG00930	K01363
2.0_INSECT_ISOTIG00931	K01363
2.0_INSECT_ISOTIG02070	K01365
2.0_INSECT_ISOTIG04480	K01369
2.0_INSECT_ISOTIG01946	K01372
2.0_INSECT_ISOTIG00762	K01373
2.0_INSECT_ISOTIG00763	K01373
2.0_INSECT_ISOTIG01852	K01379
2.0_INSECT_GG3J73P03F50CG	K01407
2.0_INSECT_ISOTIG02159	K01408
2.0_INSECT_ISOTIG03108	K01408
2.0_INSECT_ISOTIG04267	K01409
2.0_INSECT_ISOTIG05326	K01409
2.0_INSECT_GG3J73P03FRY66	K01409
2.0_INSECT_ISOTIG04062	K01410
2.0_INSECT_ISOTIG00443	K01412
2.0_INSECT_ISOTIG00444	K01412
2.0_INSECT_ISOTIG00445	K01412
2.0_INSECT_ISOTIG00446	K01412
2.0_INSECT_ISOTIG00892	K01412
2.0_INSECT_ISOTIG00893	K01412
2.0_INSECT_ISOTIG02115	K01414
2.0_INSECT_GH93ESX03HBPQ4	K01414
2.0_BACTERIA_ISOTIG00181	K01419
2.0_BACTERIA_GG3J73P03GD3PE	K01420
2.0_BACTERIA_GG3J73P03F8OFU	K01420
2.0_BACTERIA_GG3J73P03GLY8Y	K01423
2.0_INSECT_GG3J73P03G3UD0	K01424
2.0_INSECT_GG3J73P03GBHR9	K01424
2.0_BACTERIA_GG3J73P03FO68E	K01424
2.0_INSECT_GG3J73P03G3MX5	K01425
2.0_INSECT_GG3J73P03GD0CB	K01425
2.0_INSECT_ISOTIG05656	K01426
2.0_INSECT_GH93ESX01BUK0P	K01426
2.0_INSECT_GH93ESX01AWO6T	K01426
2.0_INSECT_GH93ESX01BDURK	K01426
2.0_INSECT_GH93ESX01BCMYX	K01426
2.0_INSECT_GH93ESX01A5V83	K01426
2.0_INSECT_GH93ESX01B1DQA	K01426
2.0_INSECT_GH93ESX02C5R02	K01426
2.0_INSECT_GH93ESX02DYZ3Z	K01426
2.0_INSECT_GH93ESX02C9PXO	K01426
2.0_INSECT_GH93ESX02EJ52T	K01426
2.0_INSECT_GH93ESX02EB5HT	K01426
2.0_INSECT_GH93ESX02EJLCA	K01426
2.0_INSECT_GH93ESX02EKQE9	K01426
2.0_INSECT_GH93ESX03GVADJ	K01426
2.0_INSECT_GH93ESX03F498E	K01426
2.0_INSECT_GH93ESX03G7VTK	K01426
2.0_INSECT_GH93ESX03FNELK	K01426
2.0_INSECT_GH93ESX03GCCOF	K01426
2.0_INSECT_GH93ESX03FT4XQ	K01426
2.0_INSECT_GH93ESX03G2BJB	K01426
2.0_BACTERIA_ISOTIG00371	K01426
2.0_BACTERIA_GH93ESX02C31IX	K01428
2.0_BACTERIA_GG3J73P03G4WFL	K01429
2.0_BACTERIA_GG3J73P03HEG44	K01429
2.0_INSECT_GH93ESX01B1TR0	K01431
2.0_INSECT_GH93ESX02DRGRZ	K01431
2.0_INSECT_GH93ESX01B17IQ	K01432
2.0_INSECT_GH93ESX03G3WT5	K01433
2.0_BACTERIA_ISOTIG00159	K01436
2.0_BACTERIA_GH93ESX01BNXD2	K01436
2.0_BACTERIA_GG3J73P03G0SOF	K01439
2.0_INSECT_GH93ESX01CBWN8	K01440
2.0_INSECT_GG3J73P03F2B5T	K01443
2.0_INSECT_GG3J73P03GUE6J	K01443
2.0_INSECT_ISOTIG02571	K01444
2.0_INSECT_GG3J73P03G2YST	K01444
2.0_INSECT_ISOTIG03550	K01446
2.0_BACTERIA_GH93ESX02D2OWI	K01448
2.0_BACTERIA_GH93ESX02DZKBZ	K01448
2.0_BACTERIA_GH93ESX03FNM2D	K01448
2.0_BACTERIA_GG3J73P03GBV26	K01455
2.0_INSECT_GH93ESX02ESQDU	K01456
2.0_INSECT_ISOTIG03402	K01462
2.0_BACTERIA_GH93ESX01BWU3W	K01462
2.0_BACTERIA_GH93ESX01BLPM1	K01462
2.0_BACTERIA_GH93ESX03GJ12W	K01462
2.0_BACTERIA_GG3J73P03F05E8	K01462
2.0_INSECT_GH93ESX01BJM3M	K01463
2.0_INSECT_ISOTIG06322	K01464
2.0_INSECT_ISOTIG06611	K01464
2.0_INSECT_GG3J73P03G9TE7	K01464
2.0_INSECT_GG3J73P03HF814	K01464
2.0_INSECT_GG3J73P03GUGXT	K01465
2.0_INSECT_GG3J73P03GMR90	K01465
2.0_INSECT_GG3J73P03F926Y	K01465
2.0_BACTERIA_GG3J73P03G6R07	K01465
2.0_INSECT_GG3J73P03G3SS3	K01466
2.0_BACTERIA_ISOTIG00035	K01467
2.0_BACTERIA_ISOTIG00050	K01467
2.0_BACTERIA_GH93ESX02C5ROH	K01467
2.0_BACTERIA_GH93ESX02EI0LA	K01467
2.0_BACTERIA_GG3J73P03F4D8U	K01468
2.0_INSECT_GH93ESX02DLSLL	K01469
2.0_INSECT_GH93ESX02EK613	K01469
2.0_INSECT_GH93ESX03GZZKJ	K01469
2.0_INSECT_GG3J73P03FYLV0	K01469
2.0_INSECT_GG3J73P03GI9KO	K01469
2.0_INSECT_GH93ESX01AH3YI	K01473
2.0_BACTERIA_GH93ESX02D3I2D	K01473
2.0_BACTERIA_GG3J73P03GMJ4Q	K01476
2.0_INSECT_GG3J73P03GNAN1	K01477
2.0_BACTERIA_GH93ESX02DG3LR	K01480
2.0_INSECT_GH93ESX03GU9EC	K01482
2.0_BACTERIA_GH93ESX03FJUD8	K01484
2.0_BACTERIA_GH93ESX02DTFCB	K01485
2.0_INSECT_GG3J73P03GU92L	K01487
2.0_INSECT_GG3J73P03HEQYG	K01487
2.0_INSECT_GH93ESX03F90HF	K01488
2.0_INSECT_GG3J73P03GYCOV	K01488
2.0_INSECT_GH93ESX03G0WS2	K01489
2.0_BACTERIA_GG3J73P03F9LYS	K01489
2.0_INSECT_ISOTIG02773	K01490
2.0_INSECT_GH93ESX03G66TT	K01491
2.0_INSECT_GH93ESX02DEUXG	K01493
2.0_BACTERIA_GG3J73P03FLMFA	K01494
2.0_INSECT_ISOTIG01000	K01495
2.0_INSECT_ISOTIG01001	K01495
2.0_INSECT_GG3J73P03G99SX	K01495
2.0_BACTERIA_GG3J73P03F1QRH	K01497
2.0_BACTERIA_GH93ESX03HDI0Y	K01507
2.0_INSECT_ISOTIG03998	K01511
2.0_INSECT_ISOTIG05072	K01512
2.0_INSECT_GG3J73P03FZN8P	K01514
2.0_BACTERIA_GG3J73P03GQ1KE	K01514
2.0_BACTERIA_GH93ESX01A3796	K01516
2.0_BACTERIA_GG3J73P03FNAKN	K01516
2.0_INSECT_ISOTIG03680	K01518
2.0_INSECT_ISOTIG02931	K01519
2.0_INSECT_ISOTIG03103	K01520
2.0_INSECT_GH93ESX01BWSR3	K01520
2.0_INSECT_GH93ESX01ATPDF	K01520
2.0_INSECT_GH93ESX02CXVHF	K01520
2.0_INSECT_GH93ESX02DZY9A	K01520
2.0_INSECT_GH93ESX03F8AK5	K01520
2.0_BACTERIA_GH93ESX01BK787	K01521
2.0_BACTERIA_GH93ESX02ESRK6	K01521
2.0_BACTERIA_GH93ESX02DBXFH	K01521
2.0_BACTERIA_GH93ESX02EPQNZ	K01521
2.0_BACTERIA_GH93ESX03G44GA	K01521
2.0_BACTERIA_GH93ESX03GTZQG	K01521
2.0_BACTERIA_ISOTIG00165	K01525
2.0_INSECT_GG3J73P03GS6JQ	K01526
2.0_INSECT_ISOTIG02894	K01527
2.0_INSECT_ISOTIG01842	K01528
2.0_INSECT_ISOTIG03894	K01528
2.0_INSECT_ISOTIG01708	K01529
2.0_INSECT_ISOTIG02008	K01529
2.0_INSECT_ISOTIG02034	K01529
2.0_BACTERIA_GH93ESX01BOVGG	K01529
2.0_INSECT_GH93ESX03FXU8U	K01530
2.0_INSECT_GH93ESX03F0OZO	K01530
2.0_INSECT_GG3J73P03F7OBP	K01530
2.0_INSECT_GG3J73P03G81X5	K01530
2.0_INSECT_GH93ESX03G6K4P	K01531
2.0_INSECT_GG3J73P03GF9HT	K01531
2.0_INSECT_GG3J73P03G9B3X	K01531
2.0_INSECT_GG3J73P03GI4G4	K01531
2.0_INSECT_ISOTIG06482	K01533
2.0_INSECT_GH93ESX03GC85R	K01533
2.0_INSECT_GH93ESX03FYV1S	K01533
2.0_INSECT_GH93ESX03G850R	K01533
2.0_INSECT_GG3J73P03GMYTF	K01533
2.0_INSECT_GH93ESX02D1LG9	K01534
2.0_INSECT_GG3J73P03GHALK	K01535
2.0_INSECT_ISOTIG00742	K01539
2.0_INSECT_ISOTIG00743	K01539
2.0_INSECT_GH93ESX01AVC3F	K01540
2.0_INSECT_GG3J73P03FK87A	K01540
2.0_INSECT_GG3J73P03GRTKU	K01540
2.0_BACTERIA_GH93ESX02C0HOJ	K01546
2.0_BACTERIA_GH93ESX03GHTV8	K01546
2.0_INSECT_GH93ESX01AM02D	K01547
2.0_INSECT_GH93ESX02EE681	K01547
2.0_INSECT_GH93ESX02DOZ06	K01547
2.0_INSECT_GH93ESX03GD8U4	K01547
2.0_INSECT_GH93ESX03G7ZPR	K01547
2.0_BACTERIA_GH93ESX01A4FUA	K01548
2.0_INSECT_GH93ESX01AQPN1	K01551
2.0_INSECT_GH93ESX03FKS7H	K01551
2.0_INSECT_ISOTIG04921	K01552
2.0_INSECT_ISOTIG02025	K01555
2.0_INSECT_GG3J73P03GLQIF	K01556
2.0_INSECT_GH93ESX01BY1WK	K01558
2.0_INSECT_GG3J73P03FZ35V	K01565
2.0_INSECT_GG3J73P03GJAWE	K01565
2.0_BACTERIA_GG3J73P03HFBL8	K01567
2.0_INSECT_GG3J73P03GJQ1N	K01578
2.0_BACTERIA_GH93ESX01ARCLB	K01579
2.0_BACTERIA_GH93ESX02DK8ZC	K01579
2.0_BACTERIA_GH93ESX02DBBW6	K01579
2.0_BACTERIA_GH93ESX03GMA3R	K01579
2.0_INSECT_ISOTIG01789	K01580
2.0_INSECT_ISOTIG01834	K01581
2.0_BACTERIA_GH93ESX01B271B	K01582
2.0_BACTERIA_GH93ESX02ELO8Z	K01582
2.0_BACTERIA_GH93ESX03GKUXC	K01582
2.0_BACTERIA_GH93ESX03FIEQ6	K01582
2.0_BACTERIA_GH93ESX03G88IB	K01582
2.0_BACTERIA_GH93ESX03G1EEE	K01582
2.0_BACTERIA_ISOTIG00339	K01584
2.0_BACTERIA_GH93ESX01B3JF9	K01584
2.0_BACTERIA_GH93ESX01A85O0	K01584
2.0_BACTERIA_GH93ESX01CEQAO	K01584
2.0_BACTERIA_GH93ESX02DPX35	K01584
2.0_BACTERIA_GG3J73P03GQ3R9	K01585
2.0_BACTERIA_ISOTIG00063	K01586
2.0_INSECT_ISOTIG01831	K01587
2.0_BACTERIA_GH93ESX02EDWOX	K01588
2.0_BACTERIA_GG3J73P03F1QZ8	K01588
2.0_BACTERIA_GH93ESX01BUMDY	K01589
2.0_BACTERIA_GH93ESX01AZZZO	K01589
2.0_BACTERIA_GG3J73P03F6MYF	K01591
2.0_INSECT_ISOTIG04705	K01593
2.0_INSECT_ISOTIG05770	K01593
2.0_BACTERIA_GH93ESX02CY79K	K01595
2.0_BACTERIA_GH93ESX02CYTGJ	K01595
2.0_INSECT_ISOTIG01749	K01596
2.0_INSECT_ISOTIG02360	K01597
2.0_INSECT_ISOTIG03163	K01598
2.0_INSECT_GH93ESX03FG9NF	K01599
2.0_BACTERIA_GH93ESX03HFRQW	K01601
2.0_BACTERIA_GH93ESX02EK955	K01607
2.0_BACTERIA_GH93ESX02EDKBG	K01608
2.0_BACTERIA_GG3J73P03G15LO	K01609
2.0_BACTERIA_GG3J73P03GRHM4	K01609
2.0_BACTERIA_GH93ESX01BYWU5	K01610
2.0_BACTERIA_GH93ESX03GPC1I	K01610
2.0_INSECT_GH93ESX01ALEAR	K01611
2.0_INSECT_GH93ESX02DCEUM	K01611
2.0_BACTERIA_GH93ESX02EBV56	K01611
2.0_INSECT_ISOTIG01981	K01613
2.0_INSECT_GG3J73P03G28FL	K01613
2.0_INSECT_ISOTIG04430	K01619
2.0_INSECT_GG3J73P03GO4AI	K01619
2.0_INSECT_ISOTIG02123	K01620
2.0_INSECT_ISOTIG00304	K01623
2.0_INSECT_ISOTIG00305	K01623
2.0_INSECT_ISOTIG00306	K01623
2.0_INSECT_ISOTIG00307	K01623
2.0_INSECT_GH93ESX02D7WI7	K01624
2.0_INSECT_GG3J73P03FXDC8	K01624
2.0_INSECT_GG3J73P03F7N9Q	K01624
2.0_BACTERIA_GH93ESX02DYBCH	K01626
2.0_BACTERIA_GH93ESX02DKIPV	K01626
2.0_BACTERIA_GG3J73P03GOU85	K01627
2.0_BACTERIA_GH93ESX02DVS2K	K01631
2.0_INSECT_GH93ESX01A7V71	K01634
2.0_INSECT_GH93ESX01A7F92	K01634
2.0_INSECT_GH93ESX01B6CTC	K01634
2.0_INSECT_GH93ESX02DWC1Y	K01634
2.0_INSECT_GH93ESX03HBN5R	K01634
2.0_INSECT_GH93ESX03G2KKO	K01634
2.0_BACTERIA_ISOTIG00331	K01637
2.0_BACTERIA_GH93ESX03FH567	K01637
2.0_INSECT_GH93ESX01A3PI9	K01638
2.0_INSECT_GH93ESX02EFV3O	K01638
2.0_INSECT_GH93ESX03GYWS4	K01638
2.0_INSECT_GH93ESX03FHVF1	K01638
2.0_INSECT_GH93ESX03FJ970	K01638
2.0_BACTERIA_GG3J73P03F5WQL	K01638
2.0_BACTERIA_GG3J73P03GD3BW	K01638
2.0_INSECT_ISOTIG04048	K01640
2.0_INSECT_ISOTIG02948	K01641
2.0_INSECT_GH93ESX03FMKM3	K01644
2.0_INSECT_ISOTIG01613	K01647
2.0_INSECT_ISOTIG01614	K01647
2.0_BACTERIA_GH93ESX03FTYGL	K01647
2.0_INSECT_ISOTIG01668	K01648
2.0_BACTERIA_ISOTIG00044	K01649
2.0_BACTERIA_GH93ESX02EQ0KG	K01649
2.0_BACTERIA_GH93ESX02DFL0E	K01649
2.0_BACTERIA_GH93ESX02C8V2R	K01649
2.0_BACTERIA_GH93ESX02DA44T	K01649
2.0_BACTERIA_GH93ESX03FM6LH	K01649
2.0_BACTERIA_GH93ESX03FN1SC	K01649
2.0_BACTERIA_ISOTIG00028	K01652
2.0_BACTERIA_GH93ESX02EOI5Y	K01652
2.0_BACTERIA_GH93ESX03GCG2U	K01653
2.0_BACTERIA_GH93ESX03HBX7B	K01655
2.0_BACTERIA_GG3J73P03FSA19	K01657
2.0_BACTERIA_GG3J73P03FFBQ0	K01657
2.0_BACTERIA_GG3J73P03FJ1N6	K01657
2.0_BACTERIA_GH93ESX01AUI8B	K01658
2.0_BACTERIA_GH93ESX02C13ZR	K01658
2.0_BACTERIA_GH93ESX02EGWP9	K01658
2.0_BACTERIA_GH93ESX02EBLFB	K01658
2.0_BACTERIA_GH93ESX03F3CTO	K01658
2.0_BACTERIA_GH93ESX03GF8ST	K01658
2.0_BACTERIA_ISOTIG00007	K01659
2.0_INSECT_GG3J73P03FK0LP	K01662
2.0_INSECT_GG3J73P03GNM1S	K01662
2.0_BACTERIA_GG3J73P03F8N2X	K01663
2.0_INSECT_ISOTIG02829	K01669
2.0_INSECT_ISOTIG05781	K01669
2.0_INSECT_GG3J73P03GWPSS	K01669
2.0_INSECT_ISOTIG02542	K01672
2.0_INSECT_ISOTIG03115	K01672
2.0_INSECT_ISOTIG03249	K01672
2.0_BACTERIA_GH93ESX02EBR1A	K01673
2.0_BACTERIA_GG3J73P03FM68Y	K01673
2.0_BACTERIA_GH93ESX03G7P88	K01676
2.0_INSECT_ISOTIG01808	K01679
2.0_INSECT_ISOTIG00877	K01681
2.0_INSECT_ISOTIG01712	K01681
2.0_INSECT_GH93ESX02EHTS8	K01682
2.0_INSECT_GG3J73P03GA03Z	K01684
2.0_BACTERIA_GH93ESX02EOSVR	K01686
2.0_BACTERIA_ISOTIG00034	K01687
2.0_BACTERIA_GG3J73P03FTCVK	K01687
2.0_BACTERIA_GG3J73P03GGP5S	K01687
2.0_BACTERIA_GG3J73P03GCE0I	K01687
2.0_INSECT_ISOTIG00736	K01689
2.0_INSECT_ISOTIG00737	K01689
2.0_BACTERIA_GH93ESX01AHWLR	K01690
2.0_BACTERIA_GH93ESX02ERLQG	K01690
2.0_BACTERIA_ISOTIG00090	K01693
2.0_BACTERIA_GH93ESX01BFG8U	K01695
2.0_BACTERIA_GH93ESX02DA0OV	K01695
2.0_BACTERIA_GH93ESX02DXIPU	K01695
2.0_BACTERIA_GH93ESX02DOJO4	K01695
2.0_BACTERIA_GH93ESX02C1OXJ	K01695
2.0_BACTERIA_GH93ESX02EFCB6	K01695
2.0_BACTERIA_GH93ESX03F0NTH	K01695
2.0_BACTERIA_GH93ESX03FY4TL	K01695
2.0_BACTERIA_GH93ESX03GQWP5	K01695
2.0_BACTERIA_GG3J73P03FQQNS	K01695
2.0_BACTERIA_ISOTIG00084	K01696
2.0_INSECT_ISOTIG01861	K01697
2.0_INSECT_GH93ESX01B9CGI	K01698
2.0_INSECT_GG3J73P03GFHII	K01698
2.0_INSECT_GG3J73P03GXSSA	K01698
2.0_BACTERIA_ISOTIG00233	K01703
2.0_BACTERIA_ISOTIG00148	K01704
2.0_BACTERIA_GH93ESX03HDTXI	K01706
2.0_BACTERIA_GH93ESX03G9SVE	K01706
2.0_BACTERIA_GH93ESX02D4AG4	K01707
2.0_BACTERIA_GG3J73P03GQYA5	K01708
2.0_INSECT_GH93ESX01AMFVN	K01709
2.0_INSECT_GH93ESX02CXYQ2	K01710
2.0_INSECT_GH93ESX02DVSUJ	K01710
2.0_INSECT_GH93ESX03FLT0Q	K01710
2.0_INSECT_GG3J73P03GJWB7	K01710
2.0_INSECT_GG3J73P03F1L2Q	K01711
2.0_INSECT_GG3J73P03GWAQK	K01711
2.0_INSECT_GG3J73P03GYU4P	K01711
2.0_INSECT_GG3J73P03FYAVI	K01711
2.0_BACTERIA_GH93ESX02EPEDX	K01712
2.0_BACTERIA_GH93ESX03GRHPA	K01712
2.0_INSECT_ISOTIG02828	K01714
2.0_BACTERIA_ISOTIG00060	K01714
2.0_BACTERIA_GH93ESX02D0KMP	K01716
2.0_INSECT_GH93ESX03GQSIW	K01719
2.0_BACTERIA_GH93ESX03F2LFG	K01720
2.0_INSECT_ISOTIG05773	K01724
2.0_BACTERIA_GH93ESX02ECZ3Y	K01733
2.0_BACTERIA_ISOTIG00102	K01735
2.0_BACTERIA_ISOTIG00101	K01736
2.0_BACTERIA_GH93ESX01BVBT8	K01736
2.0_BACTERIA_GH93ESX03HBIGA	K01736
2.0_BACTERIA_GH93ESX03FIKO8	K01736
2.0_BACTERIA_GH93ESX03FQ1U7	K01736
2.0_INSECT_ISOTIG01277	K01737
2.0_INSECT_ISOTIG01278	K01737
2.0_INSECT_GH93ESX01CA87R	K01738
2.0_INSECT_ISOTIG05538	K01739
2.0_INSECT_GH93ESX03GBSXZ	K01739
2.0_INSECT_GG3J73P03F9IEL	K01740
2.0_INSECT_GH93ESX03GVWFU	K01743
2.0_INSECT_GH93ESX01APU8F	K01745
2.0_INSECT_GH93ESX02DX1IB	K01745
2.0_INSECT_GH93ESX02DE7TC	K01745
2.0_INSECT_GH93ESX03FJXJK	K01745
2.0_INSECT_GH93ESX03F7PYB	K01745
2.0_INSECT_GH93ESX03FQTLJ	K01745
2.0_INSECT_GH93ESX01AU313	K01749
2.0_INSECT_GG3J73P03GXEL7	K01752
2.0_BACTERIA_GG3J73P03GV6CM	K01753
2.0_INSECT_ISOTIG00924	K01754
2.0_INSECT_ISOTIG00925	K01754
2.0_INSECT_GH93ESX02EQAT5	K01754
2.0_INSECT_ISOTIG03876	K01755
2.0_INSECT_GG3J73P03FX0IQ	K01755
2.0_INSECT_ISOTIG02685	K01756
2.0_INSECT_GH93ESX01B1DTL	K01756
2.0_INSECT_GH93ESX03GG2HB	K01756
2.0_INSECT_GG3J73P03GVSQ7	K01756
2.0_INSECT_ISOTIG02763	K01758
2.0_INSECT_ISOTIG03092	K01759
2.0_BACTERIA_GH93ESX02EEU5T	K01759
2.0_BACTERIA_GH93ESX03HC54P	K01759
2.0_INSECT_GG3J73P03FNC0D	K01760
2.0_INSECT_ISOTIG04577	K01764
2.0_INSECT_GG3J73P03GFUJK	K01768
2.0_INSECT_GG3J73P03G5FW5	K01768
2.0_INSECT_GG3J73P03GBY6S	K01769
2.0_BACTERIA_GG3J73P03FZHL8	K01770
2.0_INSECT_ISOTIG02035	K01772
2.0_BACTERIA_GH93ESX03G1XR1	K01772
2.0_INSECT_ISOTIG01878	K01774
2.0_BACTERIA_GH93ESX01AQ5SB	K01775
2.0_BACTERIA_GH93ESX01AZWQM	K01775
2.0_BACTERIA_GH93ESX02DO11B	K01775
2.0_BACTERIA_GH93ESX02DDTNB	K01775
2.0_BACTERIA_GH93ESX03G7MA4	K01775
2.0_BACTERIA_GH93ESX03FQ88O	K01775
2.0_BACTERIA_GH93ESX03F3KIX	K01775
2.0_BACTERIA_GG3J73P03FF2QF	K01775
2.0_INSECT_ISOTIG04385	K01778
2.0_INSECT_GH93ESX01A6G63	K01778
2.0_INSECT_GH93ESX02EJZO7	K01778
2.0_INSECT_GH93ESX03G7MQA	K01778
2.0_INSECT_GH93ESX03FQBVZ	K01778
2.0_BACTERIA_GH93ESX01B8K0Q	K01778
2.0_BACTERIA_GH93ESX03FI2QT	K01778
2.0_BACTERIA_GG3J73P03FJVA9	K01778
2.0_BACTERIA_GG3J73P03F8V39	K01779
2.0_INSECT_ISOTIG02866	K01783
2.0_INSECT_GH93ESX02DYGB1	K01784
2.0_INSECT_GH93ESX03F1SNU	K01784
2.0_INSECT_GG3J73P03HCXQS	K01784
2.0_INSECT_ISOTIG02152	K01785
2.0_BACTERIA_GG3J73P03F47EO	K01786
2.0_INSECT_GG3J73P03GN3WD	K01790
2.0_BACTERIA_GG3J73P03FKAV0	K01791
2.0_INSECT_GH93ESX03G4CEM	K01792
2.0_INSECT_GH93ESX03FLWY6	K01792
2.0_INSECT_GG3J73P03HADU9	K01792
2.0_INSECT_GG3J73P03G2S3E	K01792
2.0_INSECT_ISOTIG04139	K01793
2.0_INSECT_GH93ESX02DK0YN	K01795
2.0_INSECT_ISOTIG06234	K01796
2.0_INSECT_GG3J73P03G01G9	K01796
2.0_INSECT_GG3J73P03F9940	K01796
2.0_INSECT_ISOTIG03736	K01800
2.0_INSECT_ISOTIG00162	K01802
2.0_INSECT_GH93ESX02DDK0Z	K01802
2.0_INSECT_GG3J73P03FPQ35	K01802
2.0_INSECT_GG3J73P03GSYNJ	K01802
2.0_INSECT_GG3J73P03G9WZ8	K01802
2.0_INSECT_ISOTIG02515	K01803
2.0_BACTERIA_ISOTIG00255	K01805
2.0_INSECT_ISOTIG02657	K01807
2.0_BACTERIA_GH93ESX02DOD32	K01807
2.0_BACTERIA_GH93ESX03FSVHD	K01807
2.0_INSECT_ISOTIG01778	K01810
2.0_BACTERIA_GG3J73P03G1EDZ	K01810
2.0_BACTERIA_GH93ESX03GU1HE	K01811
2.0_BACTERIA_ISOTIG00478	K01814
2.0_INSECT_GG3J73P03FNGMN	K01816
2.0_INSECT_ISOTIG04288	K01823
2.0_BACTERIA_GH93ESX03FU63C	K01826
2.0_INSECT_ISOTIG00406	K01830
2.0_INSECT_ISOTIG00407	K01830
2.0_INSECT_ISOTIG00408	K01830
2.0_INSECT_ISOTIG03645	K01830
2.0_INSECT_ISOTIG01011	K01834
2.0_INSECT_ISOTIG05952	K01834
2.0_INSECT_GG3J73P03GG6NR	K01834
2.0_BACTERIA_GG3J73P03FN88K	K01834
2.0_INSECT_ISOTIG01736	K01835
2.0_BACTERIA_GH93ESX03GORPH	K01835
2.0_INSECT_ISOTIG01779	K01836
2.0_BACTERIA_GH93ESX03F9OG0	K01839
2.0_INSECT_ISOTIG04303	K01840
2.0_INSECT_ISOTIG04530	K01840
2.0_INSECT_GG3J73P03HASJ7	K01845
2.0_INSECT_GG3J73P03GYVH1	K01845
2.0_BACTERIA_GG3J73P03HDQAJ	K01847
2.0_BACTERIA_GG3J73P03GHG9J	K01847
2.0_BACTERIA_GH93ESX02DAVB1	K01852
2.0_BACTERIA_GG3J73P03G1B1I	K01852
2.0_BACTERIA_GH93ESX02EWFEN	K01854
2.0_INSECT_ISOTIG02136	K01855
2.0_INSECT_ISOTIG05001	K01855
2.0_INSECT_GG3J73P03GHN58	K01858
2.0_INSECT_GG3J73P03FQ71A	K01858
2.0_INSECT_ISOTIG03404	K01866
2.0_INSECT_ISOTIG05777	K01866
2.0_INSECT_GH93ESX02EDEPO	K01866
2.0_INSECT_GG3J73P03FG661	K01866
2.0_INSECT_GG3J73P03GDE58	K01866
2.0_BACTERIA_ISOTIG00156	K01866
2.0_INSECT_ISOTIG03314	K01867
2.0_INSECT_GG3J73P03HCLF4	K01867
2.0_INSECT_ISOTIG02067	K01868
2.0_INSECT_ISOTIG02014	K01869
2.0_INSECT_ISOTIG04487	K01869
2.0_INSECT_GH93ESX02EPYSR	K01869
2.0_INSECT_GH93ESX02EDPZQ	K01869
2.0_INSECT_GH93ESX02DSSX5	K01869
2.0_INSECT_GH93ESX02EIEJV	K01869
2.0_INSECT_GH93ESX02CZ8YT	K01869
2.0_INSECT_GG3J73P03FIAMK	K01869
2.0_INSECT_GG3J73P03FM033	K01869
2.0_INSECT_GG3J73P03F15G3	K01869
2.0_INSECT_ISOTIG05402	K01870
2.0_INSECT_ISOTIG05976	K01870
2.0_INSECT_GH93ESX01BLQKJ	K01870
2.0_INSECT_GH93ESX02DMO2Q	K01870
2.0_INSECT_GH93ESX02EBJBC	K01870
2.0_INSECT_GH93ESX03GNFD0	K01870
2.0_INSECT_GH93ESX03GYMN8	K01870
2.0_INSECT_ISOTIG02379	K01872
2.0_INSECT_ISOTIG03438	K01872
2.0_INSECT_GH93ESX02DE77S	K01872
2.0_INSECT_GG3J73P03GJCHT	K01872
2.0_INSECT_GG3J73P03F2OCU	K01872
2.0_INSECT_GG3J73P03GIA0D	K01872
2.0_INSECT_GH93ESX01BLPOD	K01873
2.0_INSECT_GH93ESX01B70GU	K01873
2.0_INSECT_GH93ESX02DQD82	K01873
2.0_INSECT_GH93ESX02DOAEO	K01873
2.0_INSECT_GG3J73P03GXQA7	K01873
2.0_INSECT_GG3J73P03FS0E3	K01873
2.0_INSECT_ISOTIG02182	K01874
2.0_INSECT_ISOTIG04501	K01874
2.0_INSECT_GH93ESX03G888O	K01874
2.0_BACTERIA_GG3J73P03F45Y9	K01874
2.0_INSECT_ISOTIG01999	K01875
2.0_INSECT_ISOTIG02696	K01875
2.0_INSECT_GH93ESX01BQELJ	K01875
2.0_INSECT_GH93ESX02EK1M3	K01875
2.0_INSECT_GH93ESX03GSPQC	K01875
2.0_INSECT_GH93ESX03GAQFS	K01875
2.0_INSECT_ISOTIG02308	K01876
2.0_INSECT_ISOTIG05296	K01876
2.0_INSECT_GH93ESX02D5PM6	K01876
2.0_INSECT_GH93ESX03F0R7Q	K01876
2.0_INSECT_GH93ESX03GJUE6	K01876
2.0_INSECT_GG3J73P03G7T6U	K01876
2.0_BACTERIA_ISOTIG00280	K01878
2.0_BACTERIA_GH93ESX02DCIN4	K01879
2.0_BACTERIA_GG3J73P03FJC2H	K01879
2.0_INSECT_ISOTIG02543	K01880
2.0_INSECT_ISOTIG03837	K01880
2.0_INSECT_ISOTIG06187	K01880
2.0_INSECT_ISOTIG04168	K01881
2.0_INSECT_GH93ESX03GYSWV	K01881
2.0_INSECT_ISOTIG01900	K01883
2.0_INSECT_ISOTIG03117	K01885
2.0_INSECT_GG3J73P03G7LNO	K01885
2.0_INSECT_GG3J73P03HDQSW	K01885
2.0_INSECT_GG3J73P03GVE8T	K01885
2.0_INSECT_ISOTIG06000	K01886
2.0_INSECT_GH93ESX03FXUO1	K01886
2.0_INSECT_GG3J73P03G8OEW	K01886
2.0_INSECT_ISOTIG01777	K01887
2.0_BACTERIA_ISOTIG00235	K01887
2.0_INSECT_ISOTIG01633	K01889
2.0_INSECT_ISOTIG05180	K01889
2.0_INSECT_ISOTIG06507	K01889
2.0_INSECT_GG3J73P03GV2AM	K01889
2.0_INSECT_ISOTIG01772	K01890
2.0_BACTERIA_GG3J73P03HD6PY	K01890
2.0_BACTERIA_GG3J73P03GU4G7	K01890
2.0_INSECT_ISOTIG01848	K01892
2.0_BACTERIA_GH93ESX01BKE58	K01892
2.0_BACTERIA_GH93ESX02EONZM	K01892
2.0_BACTERIA_GH93ESX02EVPH5	K01892
2.0_BACTERIA_GG3J73P03FT8WD	K01892
2.0_INSECT_ISOTIG01977	K01893
2.0_INSECT_GH93ESX02CYWYF	K01893
2.0_INSECT_GH93ESX03GI86H	K01893
2.0_INSECT_GH93ESX03HCBH9	K01893
2.0_BACTERIA_GH93ESX01AMK3L	K01893
2.0_BACTERIA_GH93ESX01B4S81	K01894
2.0_INSECT_ISOTIG04498	K01895
2.0_INSECT_GH93ESX01AYZID	K01895
2.0_INSECT_GH93ESX03GH6Z1	K01895
2.0_INSECT_GG3J73P03FWEUF	K01895
2.0_INSECT_GG3J73P03FH3P6	K01895
2.0_INSECT_GG3J73P03FQP2L	K01895
2.0_INSECT_GG3J73P03FG1NO	K01895
2.0_INSECT_GG3J73P03GEU5N	K01895
2.0_INSECT_GH93ESX03GCPW7	K01897
2.0_INSECT_GG3J73P03GYO82	K01897
2.0_INSECT_GG3J73P03FSXVJ	K01897
2.0_INSECT_ISOTIG03628	K01899
2.0_INSECT_GH93ESX01A6KSJ	K01899
2.0_INSECT_GH93ESX03FXK1Q	K01899
2.0_INSECT_ISOTIG01941	K01900
2.0_INSECT_ISOTIG02037	K01900
2.0_INSECT_ISOTIG04357	K01902
2.0_INSECT_GG3J73P03FWTUE	K01902
2.0_INSECT_GG3J73P03G6YMI	K01904
2.0_INSECT_GH93ESX03FX93C	K01907
2.0_INSECT_ISOTIG00820	K01908
2.0_INSECT_ISOTIG03175	K01908
2.0_INSECT_GH93ESX01B7D4W	K01911
2.0_BACTERIA_GH93ESX02EKJYO	K01912
2.0_INSECT_ISOTIG02016	K01915
2.0_BACTERIA_GH93ESX02C3PXS	K01915
2.0_BACTERIA_GH93ESX03GER7D	K01915
2.0_BACTERIA_GG3J73P03FO94M	K01915
2.0_BACTERIA_GH93ESX02ELEBT	K01916
2.0_INSECT_GG3J73P03G72IP	K01918
2.0_BACTERIA_GH93ESX01CBBFA	K01919
2.0_BACTERIA_GH93ESX02D1BIB	K01919
2.0_BACTERIA_GH93ESX02EQMJZ	K01919
2.0_INSECT_ISOTIG02064	K01920
2.0_BACTERIA_GH93ESX02DN29J	K01921
2.0_BACTERIA_GH93ESX03F0CUX	K01921
2.0_BACTERIA_GH93ESX03FH72V	K01921
2.0_INSECT_ISOTIG06375	K01922
2.0_INSECT_GG3J73P03G215X	K01922
2.0_BACTERIA_GH93ESX03GS8KZ	K01923
2.0_INSECT_GH93ESX03GSXRJ	K01924
2.0_BACTERIA_GH93ESX01AMTLV	K01924
2.0_BACTERIA_GH93ESX03FPZEB	K01925
2.0_BACTERIA_GH93ESX02EADVK	K01928
2.0_BACTERIA_GH93ESX02DTCLS	K01928
2.0_BACTERIA_GH93ESX02EO8WQ	K01928
2.0_BACTERIA_GH93ESX03FOZUU	K01928
2.0_BACTERIA_GH93ESX03GPCCB	K01928
2.0_BACTERIA_GH93ESX03GP7MB	K01928
2.0_BACTERIA_GG3J73P03FMLKL	K01928
2.0_BACTERIA_GH93ESX03GYRR0	K01929
2.0_BACTERIA_GG3J73P03FZABQ	K01929
2.0_INSECT_GH93ESX02EH1DG	K01930
2.0_INSECT_ISOTIG03248	K01931
2.0_INSECT_GH93ESX01BRDUH	K01933
2.0_INSECT_GH93ESX01BLVET	K01933
2.0_INSECT_GH93ESX02DUL1K	K01933
2.0_INSECT_GH93ESX03FT2E8	K01933
2.0_INSECT_GH93ESX03GW0DS	K01933
2.0_INSECT_ISOTIG04541	K01934
2.0_BACTERIA_GH93ESX03FIAS6	K01935
2.0_INSECT_ISOTIG04003	K01937
2.0_INSECT_ISOTIG05525	K01937
2.0_INSECT_GH93ESX01BQUIZ	K01937
2.0_INSECT_GH93ESX03FKDE0	K01937
2.0_INSECT_GG3J73P03FJKXQ	K01937
2.0_INSECT_GG3J73P03F1JYA	K01937
2.0_INSECT_GG3J73P03GKC6X	K01937
2.0_INSECT_ISOTIG04313	K01939
2.0_INSECT_GH93ESX02DMM0A	K01939
2.0_INSECT_GG3J73P03FPCC9	K01939
2.0_INSECT_GG3J73P03GOW9V	K01939
2.0_INSECT_GG3J73P03GFJWR	K01939
2.0_INSECT_GG3J73P03HFBBC	K01939
2.0_INSECT_GG3J73P03HAVGF	K01939
2.0_INSECT_ISOTIG01249	K01940
2.0_INSECT_ISOTIG01250	K01940
2.0_INSECT_ISOTIG05944	K01940
2.0_INSECT_GH93ESX02EANMD	K01940
2.0_INSECT_GH93ESX03F45HA	K01940
2.0_INSECT_ISOTIG02809	K01942
2.0_INSECT_GH93ESX03GC9PX	K01945
2.0_INSECT_GH93ESX02EC0SK	K01950
2.0_INSECT_GG3J73P03G0NZM	K01950
2.0_INSECT_ISOTIG03571	K01951
2.0_INSECT_GH93ESX02DZU55	K01951
2.0_INSECT_GH93ESX02DOQNQ	K01951
2.0_INSECT_GH93ESX03F5BGL	K01951
2.0_INSECT_GH93ESX03F6K2Y	K01951
2.0_INSECT_ISOTIG01691	K01952
2.0_INSECT_GG3J73P03G0JQ1	K01952
2.0_INSECT_ISOTIG01960	K01953
2.0_INSECT_GH93ESX01BX70L	K01953
2.0_INSECT_GH93ESX02EC0YX	K01953
2.0_INSECT_ISOTIG02155	K01955
2.0_INSECT_ISOTIG06369	K01955
2.0_INSECT_ISOTIG04714	K01956
2.0_INSECT_ISOTIG06489	K01956
2.0_INSECT_ISOTIG01666	K01958
2.0_BACTERIA_GH93ESX02DGECY	K01962
2.0_INSECT_GG3J73P03F7MU0	K01963
2.0_INSECT_GG3J73P03G553O	K01963
2.0_BACTERIA_GH93ESX03F5AG3	K01963
2.0_INSECT_ISOTIG03089	K01966
2.0_INSECT_GG3J73P03FP6OI	K01969
2.0_INSECT_GG3J73P03GYVPL	K01969
2.0_INSECT_GG3J73P03FOK9C	K01969
2.0_BACTERIA_GH93ESX02DOCC5	K01971
2.0_BACTERIA_GH93ESX02ECD87	K01971
2.0_BACTERIA_GH93ESX03FHYBG	K01971
2.0_BACTERIA_GH93ESX03GL7B3	K01971
2.0_BACTERIA_GH93ESX03FZB8H	K01971
2.0_BACTERIA_GH93ESX03FQ9C6	K01971
2.0_BACTERIA_GH93ESX02EI08P	K01972
2.0_BACTERIA_GH93ESX02DQ1T4	K01972
2.0_BACTERIA_GH93ESX03GJFT9	K01972
2.0_INSECT_GH93ESX02EUR92	K01974
2.0_INSECT_GH93ESX02C68DS	K01974
2.0_INSECT_GG3J73P03FRWCW	K01974
2.0_INSECT_GH93ESX01AT7BP	K01976
2.0_INSECT_ISOTIG05520	K01990
2.0_INSECT_GH93ESX01BFD4A	K01990
2.0_INSECT_GH93ESX02DUYA4	K01990
2.0_INSECT_GH93ESX03GAAA4	K01990
2.0_INSECT_GH93ESX03HDB8Y	K01990
2.0_INSECT_GG3J73P03GB7XS	K01990
2.0_BACTERIA_GH93ESX01BPRGY	K01990
2.0_BACTERIA_GH93ESX03GXF9S	K01990
2.0_BACTERIA_ISOTIG00075	K01992
2.0_BACTERIA_GH93ESX01AW44F	K01993
2.0_BACTERIA_GH93ESX03F9M3L	K01993
2.0_BACTERIA_GH93ESX03GVSRM	K01993
2.0_BACTERIA_GG3J73P03GIR5I	K01993
2.0_INSECT_GH93ESX03GWZWY	K01995
2.0_INSECT_GH93ESX03GTO3P	K01995
2.0_INSECT_GG3J73P03GJX77	K01995
2.0_INSECT_GG3J73P03G91WG	K01995
2.0_INSECT_GG3J73P03GICC3	K01995
2.0_INSECT_GH93ESX01B4IQZ	K01996
2.0_INSECT_GH93ESX01AHP24	K01996
2.0_INSECT_GH93ESX03G2ZG3	K01996
2.0_INSECT_GH93ESX03FZCCY	K01996
2.0_INSECT_GG3J73P03HCWH8	K01996
2.0_INSECT_GG3J73P03G7OZ4	K01996
2.0_INSECT_GG3J73P03GNXEA	K01996
2.0_BACTERIA_ISOTIG00246	K01997
2.0_BACTERIA_GH93ESX02EOFS4	K01997
2.0_BACTERIA_GH93ESX02D6ZUL	K01997
2.0_BACTERIA_GH93ESX02D4ABP	K01997
2.0_BACTERIA_GH93ESX03FKULS	K01997
2.0_BACTERIA_GG3J73P03G2TKA	K01997
2.0_BACTERIA_GH93ESX01BL2J1	K01998
2.0_BACTERIA_GG3J73P03F5ZJT	K01998
2.0_BACTERIA_GG3J73P03GLOG7	K01998
2.0_BACTERIA_ISOTIG00306	K01999
2.0_BACTERIA_GH93ESX01BMMHT	K01999
2.0_BACTERIA_GH93ESX01AY0TX	K01999
2.0_BACTERIA_GH93ESX01BVYE1	K01999
2.0_BACTERIA_GH93ESX02C9IHE	K01999
2.0_BACTERIA_GH93ESX02EGDFF	K01999
2.0_BACTERIA_GH93ESX02EFWFF	K01999
2.0_BACTERIA_GH93ESX02EMPKY	K01999
2.0_BACTERIA_GH93ESX02DYVUV	K01999
2.0_BACTERIA_GH93ESX03F3038	K01999
2.0_BACTERIA_GG3J73P03F6WUX	K01999
2.0_BACTERIA_GG3J73P03HAG8V	K01999
2.0_INSECT_GH93ESX03GFQGZ	K02000
2.0_INSECT_GG3J73P03F9XA7	K02000
2.0_BACTERIA_GG3J73P03G2SXF	K02001
2.0_BACTERIA_GG3J73P03FMVS6	K02002
2.0_BACTERIA_GH93ESX01B2LEO	K02004
2.0_BACTERIA_GH93ESX01AUB0Y	K02004
2.0_BACTERIA_GH93ESX02DE740	K02004
2.0_BACTERIA_GH93ESX02CXUGS	K02004
2.0_BACTERIA_GH93ESX02EJ4P7	K02004
2.0_BACTERIA_GH93ESX03FRU2W	K02004
2.0_BACTERIA_GH93ESX03FY6MV	K02004
2.0_INSECT_GG3J73P03GZ6KZ	K02010
2.0_BACTERIA_GH93ESX03F4AB4	K02011
2.0_BACTERIA_GG3J73P03GP2I8	K02012
2.0_INSECT_GH93ESX01BXBV2	K02013
2.0_INSECT_GH93ESX01B40OA	K02013
2.0_INSECT_GH93ESX02DZFLY	K02013
2.0_INSECT_GH93ESX02DB566	K02013
2.0_INSECT_GH93ESX02D0BVJ	K02013
2.0_INSECT_GH93ESX03GUQX6	K02013
2.0_INSECT_GH93ESX03F9PRZ	K02013
2.0_INSECT_GG3J73P03FE8RY	K02013
2.0_BACTERIA_ISOTIG00106	K02014
2.0_BACTERIA_GH93ESX02C9JBC	K02014
2.0_BACTERIA_GH93ESX02DXOUF	K02014
2.0_BACTERIA_GH93ESX02DQZZI	K02014
2.0_BACTERIA_GH93ESX02CWNLS	K02014
2.0_BACTERIA_GH93ESX03G6TXK	K02014
2.0_BACTERIA_GH93ESX03GGV62	K02014
2.0_BACTERIA_GH93ESX03GOO5Q	K02014
2.0_BACTERIA_GH93ESX03GKCM9	K02014
2.0_BACTERIA_GG3J73P03F221Y	K02014
2.0_BACTERIA_GG3J73P03G2LFX	K02014
2.0_BACTERIA_GG3J73P03F5UYJ	K02014
2.0_BACTERIA_GG3J73P03F80FQ	K02014
2.0_BACTERIA_GG3J73P03G01I5	K02014
2.0_BACTERIA_GG3J73P03GT85G	K02014
2.0_BACTERIA_GG3J73P03FNE1V	K02014
2.0_BACTERIA_GG3J73P03FKWT6	K02014
2.0_BACTERIA_GH93ESX01AKYIE	K02015
2.0_BACTERIA_GH93ESX01B7FZZ	K02015
2.0_BACTERIA_GH93ESX03G3XR1	K02015
2.0_BACTERIA_GG3J73P03FO02R	K02015
2.0_BACTERIA_GH93ESX01A2V5E	K02016
2.0_BACTERIA_GH93ESX01BJ7WC	K02016
2.0_BACTERIA_GH93ESX01B9QQR	K02016
2.0_BACTERIA_GH93ESX02EDQEU	K02016
2.0_BACTERIA_GH93ESX02ESQW7	K02016
2.0_BACTERIA_GH93ESX02C769S	K02016
2.0_BACTERIA_GH93ESX02C2L2I	K02016
2.0_BACTERIA_GH93ESX02EPYQR	K02016
2.0_BACTERIA_GH93ESX02ENK3R	K02016
2.0_BACTERIA_GH93ESX02DV58Z	K02016
2.0_BACTERIA_GH93ESX02ENOJ2	K02016
2.0_BACTERIA_GH93ESX03GNEIZ	K02016
2.0_BACTERIA_GH93ESX03GR4C7	K02016
2.0_BACTERIA_GH93ESX03G5DFM	K02016
2.0_BACTERIA_GH93ESX03GDZRV	K02016
2.0_BACTERIA_GH93ESX03FPN4N	K02016
2.0_BACTERIA_GH93ESX03G9N2F	K02016
2.0_BACTERIA_GH93ESX03GNUDT	K02018
2.0_BACTERIA_GH93ESX01BA49G	K02019
2.0_BACTERIA_GG3J73P03HEQX1	K02020
2.0_BACTERIA_GH93ESX03FJPWO	K02024
2.0_BACTERIA_GG3J73P03G15KO	K02026
2.0_INSECT_GH93ESX02DVCD0	K02028
2.0_INSECT_GG3J73P03GOO2O	K02028
2.0_BACTERIA_GH93ESX01BM700	K02029
2.0_BACTERIA_GH93ESX01BR65S	K02029
2.0_BACTERIA_GH93ESX01B87GK	K02029
2.0_BACTERIA_GH93ESX01BM21F	K02029
2.0_BACTERIA_GH93ESX02ECLWY	K02029
2.0_BACTERIA_GH93ESX03GP73E	K02029
2.0_BACTERIA_GH93ESX03F3SR9	K02029
2.0_BACTERIA_GH93ESX03GFHXU	K02029
2.0_BACTERIA_GH93ESX02C6JEK	K02030
2.0_BACTERIA_GH93ESX02DVUTQ	K02030
2.0_BACTERIA_GH93ESX03GJSDL	K02030
2.0_INSECT_GH93ESX01AFANA	K02031
2.0_INSECT_GG3J73P03FV6X8	K02031
2.0_INSECT_GG3J73P03GDCXK	K02031
2.0_INSECT_GG3J73P03GMI3M	K02031
2.0_BACTERIA_GH93ESX01B3H4T	K02031
2.0_BACTERIA_GH93ESX02EWVR5	K02031
2.0_BACTERIA_GG3J73P03GXMK4	K02031
2.0_INSECT_GH93ESX02D7R0H	K02032
2.0_INSECT_GG3J73P03GYFBA	K02032
2.0_BACTERIA_GH93ESX01AGHW0	K02033
2.0_BACTERIA_GH93ESX01BKX04	K02033
2.0_BACTERIA_GH93ESX02EVVA3	K02033
2.0_BACTERIA_GH93ESX02D7QQ2	K02033
2.0_BACTERIA_GH93ESX02ESTBV	K02033
2.0_BACTERIA_GG3J73P03FTWQ6	K02033
2.0_BACTERIA_GG3J73P03GS8F0	K02033
2.0_BACTERIA_GG3J73P03G7NV2	K02033
2.0_BACTERIA_GH93ESX01B4JHQ	K02034
2.0_BACTERIA_GH93ESX01BGMCE	K02034
2.0_BACTERIA_GH93ESX03GQOPC	K02034
2.0_BACTERIA_GG3J73P03GSE2P	K02034
2.0_BACTERIA_GH93ESX02C23YR	K02035
2.0_BACTERIA_GH93ESX03HGTAR	K02035
2.0_BACTERIA_GG3J73P03FYBSI	K02035
2.0_BACTERIA_GG3J73P03HC0N6	K02035
2.0_BACTERIA_GG3J73P03F3IGZ	K02035
2.0_BACTERIA_GG3J73P03F02C7	K02035
2.0_INSECT_GG3J73P03GYAGH	K02036
2.0_BACTERIA_GH93ESX03HA58Z	K02036
2.0_BACTERIA_GH93ESX01BRAVI	K02037
2.0_BACTERIA_GG3J73P03FV4JI	K02037
2.0_BACTERIA_GH93ESX02EAI6L	K02038
2.0_INSECT_GH93ESX03GSNMW	K02039
2.0_BACTERIA_GG3J73P03GKRVO	K02040
2.0_INSECT_GH93ESX02DYD94	K02041
2.0_BACTERIA_GG3J73P03G9WJ4	K02043
2.0_BACTERIA_GG3J73P03HE43F	K02043
2.0_BACTERIA_GG3J73P03FZW39	K02046
2.0_BACTERIA_GH93ESX02EA7TJ	K02048
2.0_BACTERIA_GH93ESX02EKGT7	K02048
[truncated: 4,919 more rows]
