# Supplementary material for: Pyrosequencing the Bemisia tabaci Transcriptome Reveals a Highly Diverse Bacterial Community and a Robust System for Insecticide Resistance
Source: PLoS One. 2012 Apr 30;7(4):e35181. doi: 10.1371/journal.pone.0035181 (PMC3340392; doi:10.1371/journal.pone.0035181)
Supplement: Table S5 — Putative microsatellite loci in B. tabaci transcriptome. (XLSX) [file pone.0035181.s010.xlsx]

## Sheet: Sheet1
Table S5 Putative microsatellite loci in B. tabaci transcriptome.
Length of SSR type
type	>=10	>=12	>=14	>=15	>=16	>=18	>=20	>=24	>=30	>=40	total		%
1	4046	1102	263	181	297	226	254	142	82	69	6663		73.4215
2	0	336	134	0	79	28	41	35	15	3	671		7.39394
3	0	0	0	890	0	320	99	90	54	17	1470		16.1983
4	0	0	0	0	0	0	106	63	9	18	196		2.15978
5	0	0	0	0	0	0	0	13	14	21	48		0.528926
6	0	0	0	0	0	0	0	0	13	14	27		0.297521
Frequency of identified SSR motifs
type		>=10	>=12	>=14	>=15	>=16	>=18	>=20	>=24	>=30	>=40	total
1	A	1665	409	104	93	169	134	155	81	47	53	2910
1	C	123	22	5	3	0	0	1	0	0	0	154
1	G	282	105	13	7	2	0	0	0	1	0	410
1	T	1976	566	141	78	126	92	98	61	34	16	3189
2	AC	0	20	12	0	6	1	6	1	1	0	47
2	AG	0	60	20	0	23	1	7	4	0	2	117
2	AT	0	41	22	0	5	5	4	9	1	0	87
2	CA	0	16	11	0	15	3	4	10	0	0	59
2	CG	0	2	0	0	0	0	0	0	0	0	2
2	CT	0	37	12	0	3	3	2	1	0	0	58
2	GA	0	37	11	0	4	5	8	4	12	0	81
2	GC	0	13	2	0	5	0	0	0	0	0	20
2	GT	0	9	6	0	2	1	3	1	0	0	22
2	TA	0	33	14	0	3	2	3	4	1	0	60
2	TC	0	39	21	0	11	5	2	1	0	0	79
2	TG	0	29	3	0	2	2	2	0	0	1	39
3	AAC	0	0	0	15	0	7	2	0	1	0	25
3	AAG	0	0	0	41	0	18	2	3	0	0	64
3	AAT	0	0	0	21	0	7	3	2	1	1	35
3	ACA	0	0	0	52	0	13	3	4	0	3	75
3	ACC	0	0	0	6	0	0	0	1	0	0	7
3	ACG	0	0	0	1	0	0	0	1	0	1	3
3	ACT	0	0	0	2	0	1	0	0	0	0	3
3	AGA	0	0	0	23	0	4	2	6	0	0	35
3	AGC	0	0	0	1	0	1	0	0	0	0	2
3	AGG	0	0	0	13	0	3	0	2	0	0	18
3	AGT	0	0	0	4	0	0	0	0	4	0	8
3	ATA	0	0	0	18	0	2	2	7	0	0	29
3	ATC	0	0	0	6	0	9	4	2	0	0	21
3	ATG	0	0	0	7	0	0	0	0	0	0	7
3	ATT	0	0	0	11	0	3	4	0	1	0	19
3	CAA	0	0	0	67	0	57	8	2	6	1	141
3	CAC	0	0	0	6	0	4	0	1	0	0	11
3	CAG	0	0	0	16	0	11	6	0	0	0	33
3	CAT	0	0	0	4	0	7	1	3	0	0	15
3	CCA	0	0	0	10	0	4	0	3	0	0	17
3	CCG	0	0	0	15	0	4	0	0	0	0	19
3	CCT	0	0	0	8	0	2	0	1	0	0	11
3	CGA	0	0	0	13	0	1	0	0	0	0	14
3	CGC	0	0	0	19	0	2	1	0	0	0	22
3	CGG	0	0	0	33	0	1	0	0	0	0	34
3	CGT	0	0	0	4	0	1	0	0	0	0	5
3	CTA	0	0	0	0	0	0	1	0	0	0	1
3	CTC	0	0	0	5	0	1	1	0	0	0	7
3	CTG	0	0	0	11	0	2	0	0	0	0	13
3	CTT	0	0	0	34	0	2	0	0	0	1	37
3	GAA	0	0	0	20	0	14	3	1	0	0	38
3	GAC	0	0	0	13	0	1	0	7	0	0	21
3	GAG	0	0	0	16	0	4	2	0	0	1	23
3	GAT	0	0	0	20	0	2	4	1	0	0	27
3	GCA	0	0	0	3	0	0	4	0	0	0	7
3	GCC	0	0	0	5	0	2	0	0	0	0	7
3	GCG	0	0	0	18	0	0	1	0	0	0	19
3	GCT	0	0	0	6	0	3	0	0	0	0	9
3	GGA	0	0	0	12	0	1	3	2	6	3	27
3	GGC	0	0	0	12	0	6	8	0	0	0	26
3	GGT	0	0	0	2	0	3	0	0	0	0	5
3	GTA	0	0	0	1	0	0	0	0	1	3	5
3	GTC	0	0	0	9	0	3	1	0	0	0	13
3	GTG	0	0	0	2	0	4	1	2	0	0	9
3	GTT	0	0	0	114	0	39	6	2	2	0	163
3	TAA	0	0	0	4	0	0	3	1	0	0	8
3	TAC	0	0	0	4	0	5	0	0	0	1	10
3	TAG	0	0	0	2	0	0	1	1	1	0	5
3	TAT	0	0	0	14	0	0	0	5	0	1	20
3	TCA	0	0	0	8	0	12	3	5	0	0	28
3	TCC	0	0	0	3	0	0	0	0	0	0	3
3	TCG	0	0	0	4	0	0	0	1	0	0	5
3	TCT	0	0	0	14	0	17	9	1	2	0	43
3	TGA	0	0	0	14	0	2	0	4	1	0	21
3	TGC	0	0	0	11	0	4	0	1	24	0	40
3	TGG	0	0	0	5	0	1	0	0	0	0	6
3	TGT	0	0	0	31	0	5	0	3	1	0	40
3	TTA	0	0	0	9	0	7	3	1	1	0	21
3	TTC	0	0	0	20	0	7	2	3	1	0	33
3	TTG	0	0	0	28	0	11	5	11	1	1	57
4	AAAC	0	0	0	0	0	0	1	4	0	0	5
4	AAAG	0	0	0	0	0	0	1	0	0	1	2
4	AAAT	0	0	0	0	0	0	16	4	0	1	21
4	AAGG	0	0	0	0	0	0	1	0	0	0	1
4	AAGT	0	0	0	0	0	0	0	0	0	1	1
4	AATA	0	0	0	0	0	0	6	3	1	1	11
4	AATT	0	0	0	0	0	0	0	1	0	0	1
4	ACAA	0	0	0	0	0	0	0	1	0	0	1
4	ACCA	0	0	0	0	0	0	1	0	0	0	1
4	ACGT	0	0	0	0	0	0	1	0	0	0	1
4	ACTA	0	0	0	0	0	0	0	1	0	0	1
4	ACTG	0	0	0	0	0	0	0	0	0	2	2
4	ACTT	0	0	0	0	0	0	1	0	0	0	1
4	AGAA	0	0	0	0	0	0	3	0	0	0	3
4	AGAC	0	0	0	0	0	0	1	1	0	0	2
4	AGGA	0	0	0	0	0	0	0	1	0	0	1
4	AGGG	0	0	0	0	0	0	1	0	1	0	2
4	AGTT	0	0	0	0	0	0	2	0	0	0	2
4	ATAA	0	0	0	0	0	0	6	2	1	0	9
4	ATAC	0	0	0	0	0	0	0	0	1	0	1
4	ATAG	0	0	0	0	0	0	2	0	0	0	2
4	ATCC	0	0	0	0	0	0	0	1	0	0	1
4	ATTT	0	0	0	0	0	0	8	1	0	0	9
4	CATT	0	0	0	0	0	0	1	0	0	0	1
4	CCGT	0	0	0	0	0	0	0	1	1	0	2
4	CCTG	0	0	0	0	0	0	0	1	0	0	1
4	CGTA	0	0	0	0	0	0	1	0	0	1	2
4	CGTT	0	0	0	0	0	0	0	0	0	4	4
4	CTAC	0	0	0	0	0	0	0	1	0	0	1
4	CTTA	0	0	0	0	0	0	0	2	0	0	2
4	CTTT	0	0	0	0	0	0	4	0	0	0	4
4	GAAA	0	0	0	0	0	0	4	1	0	0	5
4	GAAT	0	0	0	0	0	0	0	0	0	2	2
4	GACT	0	0	0	0	0	0	0	1	0	0	1
4	GAGT	0	0	0	0	0	0	0	2	0	0	2
4	GATA	0	0	0	0	0	0	0	3	0	2	5
4	GCCA	0	0	0	0	0	0	0	1	0	0	1
4	GGAA	0	0	0	0	0	0	1	0	0	0	1
4	GTAC	0	0	0	0	0	0	1	2	0	0	3
4	GTAT	0	0	0	0	0	0	0	0	0	2	2
4	GTTT	0	0	0	0	0	0	0	4	0	0	4
4	TAAA	0	0	0	0	0	0	4	4	1	0	9
4	TAAG	0	0	0	0	0	0	1	0	0	0	1
4	TACA	0	0	0	0	0	0	0	3	0	0	3
4	TACT	0	0	0	0	0	0	0	0	1	0	1
4	TAGT	0	0	0	0	0	0	1	0	0	0	1
4	TATC	0	0	0	0	0	0	1	0	0	0	1
4	TATG	0	0	0	0	0	0	1	0	0	0	1
4	TATT	0	0	0	0	0	0	6	0	1	0	7
4	TCAG	0	0	0	0	0	0	0	1	0	0	1
4	TCTT	0	0	0	0	0	0	2	0	0	0	2
4	TGAA	0	0	0	0	0	0	4	1	0	0	5
4	TGAT	0	0	0	0	0	0	0	1	0	0	1
4	TTAC	0	0	0	0	0	0	0	3	0	0	3
4	TTAG	0	0	0	0	0	0	1	0	0	0	1
4	TTAT	0	0	0	0	0	0	3	6	0	0	9
4	TTCT	0	0	0	0	0	0	0	0	1	0	1
4	TTGA	0	0	0	0	0	0	1	0	0	0	1
4	TTTA	0	0	0	0	0	0	15	4	0	1	20
4	TTTC	0	0	0	0	0	0	3	1	0	0	4
5	AAAAT	0	0	0	0	0	0	0	5	1	0	6
5	AAATT	0	0	0	0	0	0	0	1	0	0	1
5	ACGGT	0	0	0	0	0	0	0	0	0	1	1
5	ACGTA	0	0	0	0	0	0	0	0	1	0	1
5	AGGTT	0	0	0	0	0	0	0	0	3	3	6
5	ATACA	0	0	0	0	0	0	0	1	0	0	1
5	ATTTT	0	0	0	0	0	0	0	1	0	0	1
5	CCTAA	0	0	0	0	0	0	0	1	0	5	6
5	CGGTA	0	0	0	0	0	0	0	0	1	1	2
5	CGTTA	0	0	0	0	0	0	0	0	1	0	1
5	CTCAT	0	0	0	0	0	0	0	1	0	0	1
5	GCCTG	0	0	0	0	0	0	0	0	0	1	1
5	GGTTA	0	0	0	0	0	0	0	0	2	2	4
5	TAACC	0	0	0	0	0	0	0	0	1	0	1
5	TACTA	0	0	0	0	0	0	0	0	0	1	1
5	TAGGT	0	0	0	0	0	0	0	2	1	2	5
5	TAGTA	0	0	0	0	0	0	0	0	0	1	1
5	TTGGT	0	0	0	0	0	0	0	0	0	3	3
5	TTTCC	0	0	0	0	0	0	0	0	0	1	1
5	TTTGG	0	0	0	0	0	0	0	0	3	0	3
5	TTTTA	0	0	0	0	0	0	0	1	0	0	1
6	AAAAAT	0	0	0	0	0	0	0	0	2	0	2
6	AAAAGA	0	0	0	0	0	0	0	0	1	0	1
6	AGCGAC	0	0	0	0	0	0	0	0	1	0	1
6	ATCGGC	0	0	0	0	0	0	0	0	0	9	9
6	ATGCAG	0	0	0	0	0	0	0	0	0	1	1
6	CCAAAA	0	0	0	0	0	0	0	0	2	0	2
6	CGCCAT	0	0	0	0	0	0	0	0	0	1	1
6	CGGACT	0	0	0	0	0	0	0	0	0	1	1
6	CGGCAC	0	0	0	0	0	0	0	0	1	0	1
6	CGGTAC	0	0	0	0	0	0	0	0	0	1	1
6	CTGTTG	0	0	0	0	0	0	0	0	1	0	1
6	GCAACG	0	0	0	0	0	0	0	0	1	0	1
6	TACGGT	0	0	0	0	0	0	0	0	1	0	1
6	TCATGC	0	0	0	0	0	0	0	0	0	1	1
6	TCATGG	0	0	0	0	0	0	0	0	1	0	1
6	TCGGCG	0	0	0	0	0	0	0	0	1	0	1
6	TGGGGA	0	0	0	0	0	0	0	0	1	0	1
