# Supplementary material for: Pyrosequencing the Bemisia tabaci Transcriptome Reveals a Highly Diverse Bacterial Community and a Robust System for Insecticide Resistance
Source: PLoS One. 2012 Apr 30;7(4):e35181. doi: 10.1371/journal.pone.0035181 (PMC3340392; doi:10.1371/journal.pone.0035181)
Supplement: Table S6 — Genus-level distribution of B. tabaci bacterial sequences. (XLSX) [file pone.0035181.s011.xlsx]

## Sheet: genus-level
Table S6 Genus-level distribution of B. tabaci bacterial sequences.
Genus name	Occurrence
Delftia	7727
Serratia	1469
Stenotrophomonas	1234
Bordetella	909
Acidovorax	838
Acinetobacter	608
Escherichia	476
Cupriavidus	246
Pseudomonas	233
Burkholderia	215
Ralstonia	113
Rickettsia	112
Clostridium	111
Methylobacterium	103
Streptococcus	100
Klebsiella	100
Candidatus Hamiltonella	93
Xanthomonas	84
Variovorax	83
Caulobacter	72
Buchnera	72
Polaromonas	71
Pantoea	63
Staphylococcus	58
Rhizobium	56
Mycobacterium	52
Yersinia	49
Salmonella	49
Propionibacterium	47
Bacillus	47
Dickeya	46
Bifidobacterium	45
Verminephrobacter	42
Shewanella	39
Alicyclobacillus	39
Citrobacter	38
Pectobacterium	37
Edwardsiella	37
Erwinia	34
Candidatus Blochmannia	34
Aliivibrio	34
Borrelia	32
Flavobacterium	31
Shigella	29
Candidatus Solibacter	28
Corynebacterium	28
Prochlorococcus	27
Sinorhizobium	26
Dechloromonas	26
Azospirillum	25
Spirosoma	23
Wigglesworthia	23
Frankia	22
Arthrobacter	21
Rhodopseudomonas	21
Agrobacterium	21
Xanthobacter	20
Bradyrhizobium	20
Gluconacetobacter	20
Methylibium	20
Lactobacillus	20
Sodalis	19
Vibrio	19
Cyanothece	19
Acaryochloris	19
Xylella	19
Acidiphilium	18
Azoarcus	18
Thioalkalivibrio	18
Geobacter	18
Streptomyces	17
Leptothrix	17
Novosphingobium	17
Psychrobacter	16
Aromatoleum	15
Aeromonas	15
Phenylobacterium	15
Rhodococcus	15
Legionella	14
Sphingomonas	14
Nocardioides	14
Clavibacter	13
Cronobacter	13
Macrococcus	13
Campylobacter	13
Paracoccus	13
Brachyspira	13
Alcanivorax	12
Thauera	12
Marinobacter	12
Rhodobacter	12
Albidiferax	12
Chromobacterium	11
Lactococcus	11
Kineococcus	10
Nostoc	10
Hahella	10
Chitinophaga	10
Haloferax	10
Mesorhizobium	10
Candidatus Phytoplasma	10
Pelobacter	10
Desulfovibrio	10
Francisella	9
Salinibacter	9
Xenorhabdus	9
Nitrosomonas	9
Tolumonas	9
Synechococcus	9
Proteus	9
Deinococcus	9
Thermococcus	9
Xylanimonas	9
Acetobacter	8
Bacteroides	8
Candidatus Accumulibacter	8
Mycoplasma	8
Methanosarcina	8
Azotobacter	8
Roseobacter	7
Deferribacter	7
Helicobacter	7
Anabaena	7
Sulfurihydrogenibium	7
Ureaplasma	7
Bartonella	7
Zymomonas	7
Coxiella	7
Beutenbergia	7
Gordonia	7
Nitrobacter	7
Ochrobactrum	6
Chlorobaculum	6
Methanococcus	6
Kytococcus	6
Thermosipho	6
Sorangium	6
Neorickettsia	6
Geobacillus	6
Gluconobacter	6
Rhodospirillum	6
Chlamydia	6
Lawsonia	6
Methylovorus	6
Chlamydophila	6
Sphaerobacter	5
Gramella	5
Acidobacterium	5
Brachybacterium	5
Thermobifida	5
Exiguobacterium	5
Ehrlichia	5
Azorhizobium	5
Haloarcula	5
Sebaldella	5
Saccharopolyspora	5
Haemophilus	5
Conexibacter	5
Geodermatophilus	5
Janthinobacterium	5
Thermus	5
Listeria	5
Leptospira	5
Blattabacterium	4
Candidatus Koribacter	4
Pedobacter	4
Opitutus	4
Kribbella	4
Aggregatibacter	4
Alkalilimnicola	4
Lysinibacillus	4
Streptobacillus	4
Herminiimonas	4
Desulfotomaculum	4
Halobacterium	4
Pseudoalteromonas	4
Sulfolobus	4
Brucella	4
Ruegeria	4
Haliangium	4
Marinomonas	4
Sphingopyxis	4
Methylotenera	4
Coprothermobacter	4
Brevibacillus	4
Photobacterium	4
Prosthecochloris	4
Cryptobacterium	4
Alkaliphilus	4
Desulfitobacterium	4
Acidithiobacillus	4
Nitrosospira	4
Rhodothermus	3
Stackebrandtia	3
Methanocaldococcus	3
Allochromatium	3
Desulfotalea	3
Rhodopirellula	3
Magnetospirillum	3
Petrotoga	3
Chelativorans	3
Saccharophagus	3
Chlorobium	3
Psychromonas	3
Trichodesmium	3
Enterococcus	3
Streptosporangium	3
Aeropyrum	3
Candidatus Azobacteroides	3
Nocardia	3
Anaplasma	3
Hyperthermus	3
Cellvibrio	3
Laribacter	3
Kocuria	3
Archaeoglobus	3
Halorhodospira	3
Thermotoga	3
Dehalococcoides	3
Colwellia	3
Micrococcus	2
Haloquadratum	2
Methanobrevibacter	2
Candidatus Sulcia	2
Pasteurella	2
Jannaschia	2
Candidatus Pelagibacter	2
Leuconostoc	2
Thermobaculum	2
Maricaulis	2
Photorhabdus	2
Thiobacillus	2
Paenibacillus	2
Thiomicrospira	2
Sulfurovum	2
Oenococcus	2
Actinobacillus	2
Slackia	2
Histophilus	2
Nitratiruptor	2
Thermoanaerobacter	2
Cytophaga	2
Caldicellulosiruptor	2
Olsenella	2
Syntrophobacter	2
Natranaerobius	2
Arcobacter	2
Thermodesulfovibrio	2
Candidatus Liberibacter	2
Polynucleobacter	2
Candidatus Carsonella	2
Fibrobacter	2
Salinispora	2
Oligotropha	2
Nitrosococcus	2
Erythrobacter	2
Gemmatimonas	2
Dinoroseobacter	2
Denitrovibrio	2
Hyphomonas	2
Methylococcus	2
Wolbachia	2
Idiomarina	2
Methanopyrus	2
Catenulispora	2
Nanoarchaeum	1
Orientia	1
Kangiella	1
Aciduliprofundum	1
Ferroglobus	1
Nitrosopumilus	1
Thermoplasma	1
Teredinibacter	1
Synechocystis	1
Jonesia	1
Kosmotoga	1
Thermofilum	1
Symbiobacterium	1
Roseiflexus	1
Methylobacillus	1
Haloterrigena	1
Veillonella	1
Fervidobacterium	1
Methylacidiphilum	1
Beijerinckia	1
Acidaminococcus	1
Oceanobacillus	1
Magnetococcus	1
Gardnerella	1
Atopobium	1
Leptotrichia	1
Porphyromonas	1
Actinosynnema	1
Eggerthella	1
Pediococcus	1
Methanocella	1
Dictyoglomus	1
Leifsonia	1
Syntrophus	1
Desulfomicrobium	1
Finegoldia	1
Rubrobacter	1
Nakamurella	1
Gloeobacter	1
Halorubrum	1
Pelodictyon	1
Eubacterium	1
Tropheryma	1
Anaerococcus	1
Candidatus Protochlamydia	1
Methanosphaera	1
Acholeplasma	1
Natrialba	1
Parabacteroides	1
Microcystis	1
Desulfohalobium	1
Chromohalobacter	1
Methylocella	1
Enterobacter	1
Hirschia	1
Dyadobacter	1
Aquifex	1
