# Supplementary material for: Pyrosequencing the Bemisia tabaci Transcriptome Reveals a Highly Diverse Bacterial Community and a Robust System for Insecticide Resistance
Source: PLoS One. 2012 Apr 30;7(4):e35181. doi: 10.1371/journal.pone.0035181 (PMC3340392; doi:10.1371/journal.pone.0035181)
Supplement: Table S7 — qRT-PCR analyses of selected B. tabaci P450s. (XLSX) [file pone.0035181.s012.xlsx]

## Sheet: Sheet1
Table S7 qRT-PCR analyses of selected B. tabaci P450s.
				The expression ratio of TH-2000/TH-S (mean±sd)
Number	Gene name	database*	Gene assortment	18s	β-actin	annotation
1	2.0_INSECT_ISOTIG03315	454	P450	0.30±0.06	0.35±0.15	cytochrome P450 CYP6AX1 protein [Nilaparvata lugens]
2	2.0_INSECT_GH93ESX02EWBJK	454	P450	0.06±0.00	0.07±0.02	cytochrome P450 CYP6AY1 protein [Nilaparvata lugens]
3	2.0_INSECT_GG3J73P03FTZQR	454	P450	0.87±0.24	1.03±0.51	cytochrome P450 [Nilaparvata lugens]
4	2.0_INSECT_GG3J73P03GPZIS	454	P450	0.95±0.31	1.13±0.57	cytochrome P450 [Nilaparvata lugens]
5	2.0_INSECT_GH93ESX03FWQWZ	454	P450	0.66±0.16	0.78±0.36	P450 [Ummeliata insecticeps]
6	2.0_INSECT_GH93ESX02DEBN7	454	P450	0.42±0.13	0.50±0.27	cytochrome P450 CYP302A1 [Manduca sexta]
7	2.0_INSECT_ISOTIG03452	454	P450	0.21±0.07	0.25±0.12	putative cytochrome P450 [Maconellicoccus hirsutus]
8	2.0_INSECT_GH93ESX02DF0E2	454	P450	0.18±0.07	0.21±0.13	cytochrome P450 CYP6A5v2 [Musca domestica]
9	2.0_INSECT_GH93ESX01AYSZ7	454	P450	0.13±0.08	0.17±0.12	cytochrome P450 CYP6AU1 [Bombyx mandarina]
10	2.0_INSECT_GG3J73P03FYXW6	454	P450	1.30±0.23	1.52±0.64	cytochrome P450 CYP4-like protein 3 [Bemisia tabaci]
11	2.0_INSECT_GH93ESX03FY7YH	454	P450	0.54±0.21	0.65±0.39	cytochrome P450 CYP4-like protein 5 [Bemisia tabaci]
12	2.0_INSECT_ISOTIG03243	454	P450	2.73±0.49	3.15±1.30	cytochrome P450 CYP6-like protein 3 [Bemisia tabaci]
13	2.0_INSECT_ISOTIG04219	454	P450	0.98±0.15	1.13±0.46	cytochrome P450 CYP6-like protein 4 [Bemisia tabaci]
14	2.0_INSECT_GG3J73P03FVK33	454	P450	0.40±0.09	0.44±0.12	cytochrome P450 CYP6-like protein 4 [Bemisia tabaci]
15	2.0_INSECT_GH93ESX02DM4OF (CYP6v5)	454	P450	14.51±1.72	16.52±5.51	cytochrome P450 CYP6-like protein 5 [Bemisia tabaci]
16	2.0_INSECT_ISOTIG01897 (CYP6cm1vB)	454	P450	1.65±0.23	1.90±0.74	cytochrome P450 CYP6CM1vB [Bemisia tabaci]
17	2.0_INSECT_GH93ESX02DBVJX	454	P450	0.21±0.11	0.26±0.17	cytochrome p450 [Reticulitermes flavipes]
18	2.0_INSECT_GG3J73P03GEANF	454	P450	1.11±0.34	1.32±0.69	cytochrome P450 CYP6CX1v2 [Bemisia tabaci]
19	2.0_INSECT_ISOTIG01969	454	P450	0.69±0.12	0.79±0.28	cytochrome P450 354A5 [Manduca sexta]
20	2.0_INSECT_ISOTIG03852	454	P450	0.61±0.09	0.69±0.23	cytochrome P450 6BQ13 [Tribolium castaneum]
21	2.0_INSECT_GG3J73P03F8S2O	454	P450	0.46±0.16	0.55±0.30	cytochrome P450 353A1 [Tribolium castaneum]
22	2.0_INSECT_GG3J73P03GF3N6	454	P450	0.38±0.32	0.49±0.49	cytochrome P450-like protein [Tribolium castaneum]
23	2.0_INSECT_GH93ESX03F57Z7	454	P450	0.71±0.13	0.81±0.32	cytochrome P450 protein [Acyrthosiphon pisum]
24	2.0_INSECT_GG3J73P03GVRUW	454	P450	2.86±0.30	3.28±1.13	cytochrome P450 6AS33 [Nasonia vitripennis]
25	2.0_INSECT_ISOTIG03452	454	P450	0.28±0.10	0.33±0.15	cytochrome P450 4G43 [Nasonia vitripennis]
26	2.0_INSECT_GH93ESX02C5D86	454	P450	0.60±0.09	0.69±0.28	cytochrome P450 [Aedes aegypti] gb|EAT33308.1| cytochrome P450 [Aedes aegypti]
27	2.0_INSECT_GG3J73P03FNQIJ	454	P450	0.43±0.17	0.52±0.29	cytochrome P450 [Aedes aegypti] gb|EAT35032.1| cytochrome P450 [Aedes aegypti]
28	2.0_INSECT_GH93ESX02EG4WM	454	P450	0.32±0.09	0.38±0.19	cytochrome P450 [Culex quinquefasciatus] gb|EDS27410.1| cytochrome P450 [Culex quinquefasciatus]
29	2.0_INSECT_ISOTIG02587 (CYP6a8)	454	P450	13.71±1.50	15.62±5.15	cytochrome P450 6a8 [Culex quinquefasciatus] gb|EDS32051.1| cytochrome P450 6a8 [Culex quinquefasciatus]
30	2.0_INSECT_GG3J73P03GNQP2	454	P450	0.65±0.11	0.75±0.30	PREDICTED: similar to cytochrome P450 CYP6AX1 protein [Acyrthosiphon pisum]
31	2.0_INSECT_ISOTIG04644	454	P450	2.53±0.42	2.94±1.19	PREDICTED: similar to cytochrome P450 CYP6AY1 protein [Acyrthosiphon pisum]
32	2.0_INSECT_ISOTIG05268	454	P450	2.88±0.75	3.39±1.71	PREDICTED: similar to cytochrome P450 [Acyrthosiphon pisum]
33	2.0_INSECT_GH93ESX02EWYS7	454	P450	0.37±0.13	0.39±0.05	PREDICTED: similar to cytochrome P450 CYP6AX1 protein [Acyrthosiphon pisum]
34	2.0_INSECT_GH93ESX03HD3EZ	454	P450	0.42±0.15	0.51±0.28	PREDICTED: similar to cytochrome P450 CYP302A1 [Acyrthosiphon pisum]
35	2.0_INSECT_GG3J73P03GCVBH	454	P450	0.60±0.21	0.72±0.42	PREDICTED: similar to cytochrome P450 monooxygenase [Acyrthosiphon pisum]
36	2.0_INSECT_ISOTIG02208	454	P450	1.46±0.49	1.75±0.96	PREDICTED: similar to cytochrome P450 [Acyrthosiphon pisum]
37	2.0_INSECT_ISOTIG00984	454	P450	0.70±0.20	0.83±0.42	NADPH--cytochrome P450, putative [Pediculus humanus corporis] gb|EEB11242.1| NADPH--cytochrome P450, putative [Pediculus humanus corporis]
38	2.0_INSECT_ISOTIG05201	454	P450	0.66±0.34	0.82±0.59	PREDICTED: similar to Cytochrome P450 315a1, mitochondrial precursor (CYPCCCXVA1) (Shadow protein) [Apis mellifera]
39	2.0_INSECT_GG3J73P03GN6BA	454	P450	0.55±0.11	0.64±0.29	PREDICTED: similar to cytochrome P450 [Gallus gallus]
40	2.0_INSECT_GH93ESX02DYDLQ	454	P450	1.06±0.45	1.29±0.78	PREDICTED: similar to Cytochrome P450 4c3 (CYPIVC3) [Apis mellifera]
41	2.0_INSECT_GH93ESX01BAQGJ	454	P450	0.57±0.16	0.67±0.31	PREDICTED: similar to cytochrome P450 CYP6BK17 [Tribolium castaneum]
42	2.0_INSECT_GG3J73P03GBTCY	454	P450	0.47±0.14	0.56±0.29	PREDICTED: similar to Cytochrome P450 315a1, mitochondrial precursor (CYPCCCXVA1) (Protein shadow) [Tribolium castaneum]
43	2.0_INSECT_GG3J73P03GWB9G	454	P450	0.33±0.03	0.38±0.13	PREDICTED: similar to cytochrome P450 [Tribolium castaneum] gb|EFA01265.1| cytochrome P450 305A1 [Tribolium castaneum]
44	2.0_INSECT_ISOTIG00911	454	P450	1.39±0.25	1.62±0.69	RecName: Full=Cytochrome P450 4C1; AltName: Full=CYPIVC1 gb|AAA27819.1| cytochrome P450 [Blaberus discoidalis]
45	BT-TOMOV-041-1-H5-T3_H05	Sanger_bemisia tabaci	P450	2.33±0.36	2.68±1.05	Cytochrome P450 CYP9J.
46	TYLCV010_E05	Sanger_bemisia tabaci	P450	2.35±0.19	2.68±0.87	Cytochrome P450.
47	BT_TYLCV002_G11	Sanger_bemisia tabaci	P450	0.15±0.07	0.19±0.12	Cytochrome P450 CYP6AX1 protein.
48	HBT009_E10_T3_082	Sanger_bemisia tabaci	P450	0.82±0.20	0.96±0.46	Probable cytochrome P450 4e1 (EC 1.14.-.-) (CYPIVE1).
49	gi|242350734|gb|GQ214539.1| (CYP6cm1)	Nucleotide_NCBI	P450	0.61±0.05	0.70±0.22	Bemisia tabaci cytochrome P450 CYP6cm1 gene, complete cds
50	gi|300487872|gb|GQ292715.1|	Nucleotide_NCBI	P450	2.07±0.12	2.36±0.72	Bemisia tabaci cytochrome P450 CYP6CX1v1 mRNA, complete cds
51	gi|300487865|gb|GQ330542.2|	Nucleotide_NCBI	P450	2.12±0.17	2.43±0.81	Bemisia tabaci cytochrome P450 CYP6CX1v2 mRNA, complete cds
52	gi|169248220|gb|eu344873.1|	Nucleotide_NCBI	P450	2.37±1.18	2.52±0.82	bemisia tabaci cytochrome p450 cyp4-like protein 1 mrna, partial cds
53	gi|169248222|gb|eu344874.1| (CYP4v2)	Nucleotide_NCBI	P450	15.62±4.57	18.57±9.55	bemisia tabaci cytochrome p450 cyp4-like protein 2 mrna, partial cds
54	gi|169248224|gb|EU344875.1|	Nucleotide_NCBI	P450	0.95±0.27	1.04±0.17	bemisia tabaci cytochrome p450 cyp4-like protein 3 mrna, partial cds
55	gi|169248226|gb|EU344876.1|	Nucleotide_NCBI	P450	0.25±0.01	0.28±0.08	bemisia tabaci cytochrome p450 cyp4-like protein 4 mrna, partial cds
56	gi|169248228|gb|EU344877.1|	Nucleotide_NCBI	P450	0.41±0.17	0.50±0.31	bemisia tabaci cytochrome p450 cyp4-like protein 5 mrna, partial cds
57	gi|169248230|gb|EU344878.1|	Nucleotide_NCBI	P450	2.32±0.26	2.65±0.92	Bemisia tabaci cytochrome P450 CYP6-like protein 1 mRNA, partial cds
58	gi|169248234|gb|EU344880.1|	Nucleotide_NCBI	P450	0.78±0.23	0.93±0.49	Bemisia tabaci cytochrome P450 CYP6-like protein 2 mRNA, partial cds
59	gi|169248236|gb|EU344881.1|	Nucleotide_NCBI	P450	2.91±0.51	3.35±1.38	Bemisia tabaci cytochrome P450 CYP6-like protein 3 mRNA, partial cds
60	gi|169248238|gb|EU344882.1|	Nucleotide_NCBI	P450	0.90±0.19	1.04±0.48	Bemisia tabaci cytochrome P450 CYP6-like protein 4 mRNA, partial cds
61	gi|169248240|gb|EU344883.1| (CYP6v5)	Nucleotide_NCBI	P450	14.70±2.96	17.00±7.37	Bemisia tabaci cytochrome P450 CYP6-like protein 5 mRNA, partial cds
62	gi|199584530|gb|EU723678.1|	Nucleotide_NCBI	P450	1.05±0.07	1.20±0.37	Bemisia tabaci biotype Q cytochrome P450 CYP6A gene, partial cds
63	gi|199584526|gb|EU723676.1|	Nucleotide_NCBI	P450	0.86±0.37	1.04±0.68	Bemisia tabaci biotype B cytochrome P450 CYP6A gene, partial cds
* 454 is based on 454 data (number 1-44); Sanger_bemisia tabaci is base on tranditional Sanger data (number 45-48); Nucleotide_NCBI is based on nucleotide classification at NCBI database (number 49-63).
