# Supplementary material for: Pyrosequencing the Bemisia tabaci Transcriptome Reveals a Highly Diverse Bacterial Community and a Robust System for Insecticide Resistance
Source: PLoS One. 2012 Apr 30;7(4):e35181. doi: 10.1371/journal.pone.0035181 (PMC3340392; doi:10.1371/journal.pone.0035181)
Supplement: Table S10 — Primers used for the qRT-PCR analyses. (XLSX) [file pone.0035181.s015.xlsx]

## Sheet: Sheet1
Table S10 Primers used for the qRT-PCR analyses.
		qPCR primer
Number	Gene name	F	R
1	2.0_INSECT_ISOTIG03315	TCCAAGATCCCGAATCCGA	CCACTTGAGGAAGCGAACGA
2	2.0_INSECT_GH93ESX02EWBJK	CTTACTCGTCAAGTGCGGCG	GCCGATAACGTCCGTCGAA
3	2.0_INSECT_GG3J73P03FTZQR	CCTGTTCTTCGGCAACACCA	GGCCGGCTTGAACATCTGA
4	2.0_INSECT_GG3J73P03GPZIS	CCAGCGGATCTACAACGAGCT	ACCGTCCTGATGAGATCCGG
5	2.0_INSECT_GH93ESX03FWQWZ	CGCCGCTTGTTTTGGTTTT	CACCCGCTCTAATTCCTGCTT
6	2.0_INSECT_GH93ESX02DEBN7	AAGTTTGAAGCAGCGCATAGC	GCCGTCTGAGTTGTGATTGTTC
7	2.0_INSECT_ISOTIG03452	AGCGCCAGCCTTTCCTAGAA	GTCGTGGCCTGCAAACATG
8	2.0_INSECT_GH93ESX02DF0E2	GCACCAACTTCAGCTCACGG	CCTGTCTTCCTTTGCGGAGAA
9	2.0_INSECT_GH93ESX01AYSZ7	AATTCGATCCGAACCGCTTC	CAGAGCCGACCCCATTAAGAG
10	2.0_INSECT_GG3J73P03FYXW6	CACATGAAACAATGGCGACCT	TCAATCGCCTATCCGAGCC
11	2.0_INSECT_GH93ESX03FY7YH	CGTGACGTTGGATGTCTTCCA	CGATACAGTTCCGAGTTCCCG
12	2.0_INSECT_ISOTIG03243	GCAGCACGATTCAAAATCGAG	CGAAAAGAGGCTCTGAACCGT
13	2.0_INSECT_ISOTIG04219	CGCAATAATGGAAGCAAAGGC	GCCCTTCTCAGGTCGAAGGA
14	2.0_INSECT_GG3J73P03FVK33	AGTATCCACCGGTCGGATGG	CCCTCGGAATGATGTTCGATC
15	2.0_INSECT_GH93ESX02DM4OF (CYP6v5)	GCCCACAACGGCACTCTAGA	CATTGCAACGTCTTCCCAGAA
16	2.0_INSECT_ISOTIG01897 (CYP6cm1vB)	AGATGGTCCACCCGAAGCTC	AGTCCTTCCTGTCCCCATGG
17	2.0_INSECT_GH93ESX02DBVJX	TGTTGGACGCTGCAGTTCTG	ACAAAACAGCTGCGCATCG
18	2.0_INSECT_GG3J73P03GEANF	TGGCGCATCATCCTGAGAT	CCAGCTGTTGGATATTTTCGC
19	2.0_INSECT_ISOTIG01969	TGAACTTCCTGGCAAGCGTC	GATTTTTGTGCCGCTTTAGCC
20	2.0_INSECT_ISOTIG03852	GAAATGAAAGCGGCCATCG	CCAGATTCCATTCGAGGCG
21	2.0_INSECT_GG3J73P03F8S2O	GCCGCAGATGCTGTCATTG	CCATCTTTCTGGCCGGAATT
22	2.0_INSECT_GG3J73P03GF3N6	GGAGCAGGTGTTGATTGTCCA	GGTCTCACTTCCCGCGAGTAT
23	2.0_INSECT_GH93ESX03F57Z7	TTCTCGAGCTTCTCCTTCCGA	CGACTTGGACCAGTGCGTGT
24	2.0_INSECT_GG3J73P03GVRUW	CGGAGTCGAGTTTTGGAAGGA	CCCAGCGAACTCGTCGTAGA
25	2.0_INSECT_ISOTIG03452	GGTGAAAAGAAGCGCCAGC	TGTCGTGGCCTGCAAACAT
26	2.0_INSECT_GH93ESX02C5D86	GATGAGCACCTACCTCGGCA	GCGAAGTTTGGCGACTAATCC
27	2.0_INSECT_GG3J73P03FNQIJ	TGAAGAAACGACCATTCCGG	CGCTGATTCATTCTTAGCCGA
28	2.0_INSECT_GH93ESX02EG4WM	TAGGTGACGAGCTGGCAAGG	CCACAATCTCCGTCGAGTGC
29	2.0_INSECT_ISOTIG02587 (CYP6a8)	GCCTTACGTGAAGCCGGACT	CGCCGAATTTATGACCTGCA
30	2.0_INSECT_GG3J73P03GNQP2	GCATACCGCTTCTCGACCCT	TTGAGTCCCTTCGAGCGAGC
31	2.0_INSECT_ISOTIG04644	TGATCCCATGAGTGCGTTCA	CCTGGCACTCCATCATTTGG
32	2.0_INSECT_ISOTIG05268	AATACCCTGCTATCGGCAGGA	GGATCGTGATGGAAGGCGTA
33	2.0_INSECT_GH93ESX02EWYS7	TCCACGAATTTGCATTGGAA	TCGAACCTGGATGCACCTC
34	2.0_INSECT_GH93ESX03HD3EZ	CCAAGCTGCAAGTTCCTCTCC	TGTTCCAATGCCTGGCAGA
35	2.0_INSECT_GG3J73P03GCVBH	ATGTGTCCCGGTAAACGCTTC	GGATTAGGCGCAAGCAGGA
36	2.0_INSECT_ISOTIG02208	CGATTTCAATGGCGGTGTG	GGCAGCGGTTAGCTTTTCATC
37	2.0_INSECT_ISOTIG00984	CACTCATCAACCAGAGACCGC	GCAGGAACGGTCACTATCGC
38	2.0_INSECT_ISOTIG05201	CCAGCGGTCGAAAAGGATT	TGCATACGGTAATGTTGCGAA
39	2.0_INSECT_GG3J73P03GN6BA	TCTGGAAAAACCCGCACGT	GCAAAAGTTTCGCCTGGACA
40	2.0_INSECT_GH93ESX02DYDLQ	CGGCACTTCACCCTTCGTATT	TGACGAGTCCTGTTCCCAGC
41	2.0_INSECT_GH93ESX01BAQGJ	TGGAAAGCTGTGCCAGCAA	GCCAATGACGTCCAATGCA
42	2.0_INSECT_GG3J73P03GBTCY	CAGCAGTCCCGTTTTGGAAA	CCATGCCTCTGGCAAAACAT
43	2.0_INSECT_GG3J73P03GWB9G	CAAGACTCCGCACTTTCGGT	CATCATCACCTTGCCAAATCC
44	2.0_INSECT_ISOTIG00911	TTGTCTAAGTTCGTGCCCCG	GCAAATTTTCAGGTGTTGCCA
45	BT-TOMOV-041-1-H5-T3_H05	TCATCAAGCCGTTTCCAAGTC	TGGTCGCAACGAACACCTT
46	TYLCV010_E05	ATGCTGGAAGTCGTGAGCGA	GGTGAACCCTTTGACGAGCC
47	BT_TYLCV002_G11	AATAACGCGAATTTGCACGG	GGATTCTCGAAGTGTTCCGGA
48	HBT009_E10_T3_082	GCATTATGGCACGAGCGAC	GGTGTTCCCGGAGCTTTTG
49	gi|242350734|gb|GQ214539.1| (CYP6cm1)	TCCACAGCCTGAAGGACTGC	AGCCCCGATGACCTCAAGAG
50	gi|300487872|gb|GQ292715.1|	GGTATCCAGTGCAACGCCAT	GCTTCGGATGAATCGCTGAC
51	gi|300487865|gb|GQ330542.2|	GGTATCCAGTGCAACGCCAT	GCTTCGGATGAATCGCTGAC
52	gi|169248220|gb|eu344873.1|	CCAGCCGGCACAAAATTTAT	TGCGTGTCTTCCCTTGCTATT
53	gi|169248222|gb|eu344874.1| (CYP4v2)	CGTCCCATTCATTGGCAGAA	GGTTCGGCCATTGGTCCTT
54	gi|169248224|gb|EU344875.1|	ATAGGAAAGCGACGGTGGATG	CGGCCTTTAATGTTTTCCGG
55	gi|169248226|gb|EU344876.1|	GCGACCAGACATCCAGGAGA	AGCTCCCTGGCAATGATGG
56	gi|169248228|gb|EU344877.1|	CCGCCGTTGCTTTAAGTTACA	TCCAACGTCACGAGAGACCC
57	gi|169248230|gb|EU344878.1|	ATCCTGAGATCCAGGAGAGGC	GGATCGCGTTGGATACACATT
58	gi|169248234|gb|EU344880.1|	CGGCGAGGAAAACATCTACGA	TCCTCAGGCGAAAACCGCT
59	gi|169248236|gb|EU344881.1|	TGGAAGTCAAACGAGTCCGAG	GCTGAATCGGTCTGGATCAAA
60	gi|169248238|gb|EU344882.1|	GCTTCAGGCTGAAATTCAGCG	TCAAACCTCTGAGGCTCCGG
61	gi|169248240|gb|EU344883.1| (CYP6v5)	GCCCACAACGGCACTCTAGA	CCAAGAAACCTCTCCGGTTTG
62	gi|199584530|gb|EU723678.1|	ACCCACCTCTGGCGAAGATT	GGATGAATTTTTCAGGCTCAGG
63	gi|199584526|gb|EU723676.1|	ACACGATTCCCGACACGTCT	CGCCGAAAGGTAAAAACACG
	18s	CGGCTACCACATCCAAGGAA	GCTGGAATTACCGCGGCT
	β-actin	ACCGCAAGATTCCATACCC	CGCTGCCTCCACCTCATT
